# Supplementary material for: Did Terrestrial Diversification of Amoebas (Amoebozoa) Occur in Synchrony with Land Plants?
Source: PLoS One. 2013 Sep 11;8(9):e74374. doi: 10.1371/journal.pone.0074374 (PMC3770592; doi:10.1371/journal.pone.0074374)
Supplement: Table S1 — Accession numbers for the different genes used in this study. Missing sequences were obtained from other species in the same genus, wherever possible. Sequences are taken from GenBank (www.ncbi.nih.gov), from the Joint Genome Institute (one astrerisk; www.jgi.doe.gov), and from the Genome Center at Washington University (two asterisks; genome.wustl.edu/tools/blast) and the Human Genome Sequencing Center (three asterisks; blast.hgsc.bcm.tmc.edu). New sequences are indicated in bold. (XLSX) [file pone.0074374.s002.xlsx]

## Sheet: Sheet1
Table S1. Accession numbers for the different genes used in this study.
Kingdom	Taxa	Ef1	Actin	alpha Tubulin	beta Tubulin	erf3	rpb1	18S
Plant	Arabidopsis thaliana	17064954	15229955	15233627	15239914	15220940	15233338	16506
	Chlamydomonas reinhardtii		159482014	159467393	159471706	159474718	159467413
	Coleochaete scutata		5902733	76257847	76257825			C. orbicularis 167303
	Oryza sativa	2996096	115482882	115472953	310317	47496925	218200495	99651997
	Physcomitrella patens patens	168000955	168061422	168024396	168053538	168066799	168066799	987961
	Picea abies	12580861	P. rubens 6103623	P. wilsonii 161334798	P. Sitchensis 224286571	P. sitchensis 148908145		P. morrisonicola 121308532
Animal	Drosophila virilis	195401458	D. mojavensis 195119912	195400261	D. melanogaster 24655737	195401202	D. mojavensis 195133818	D. sechellia 195362299
	Monosiga brevicollis	M. ovata 53829544	167526325	167518129	167519260	167520814	12642614	M. ovata 30145917
	Suberites sp.	258690448		32967394	S. domuncula 45598623			S. ficus AF100947
	Trichoplax adhaerens	196014370	196005695	196001595	196000500	196000506	195996443	T. sp. 50956852
Fungi	Laccaria bicolor	170083981	170106465	170091652	170104184	170090876	170100352	50295442
	Neurospora crassa	164429618	164426508	85110072	164426720	85097294	85111774	238683624
	Phycomyces blakesleeanus	11078218	12697278	*Phybl2_186981	63333473	*Phybl2_108178	83320470	49066436
	Saccharomy cescerevisiae	6319594	14318479	6323511	14318481	259145411	190405143	S. servazzii 29470213
	Ustilago maydis	71004810	71024269	71005404	71023491	71023225	71019559	22218068
Amoebozoa	Acanthamoeba castellanii	A. culbertsoni 53829554	113213	73695917	73695919	**Contig 604.1	3172136	A. palestinensis 155633
	Acytostelium subglobosum	169930329		117413618			KF039714	117413598
	Arcella hemisphaerica		167859727	167859729				167859730
	Dictyostelium discoideum	7274	7245498	66806671	66825615	32816826	66815436	167859731
	Dictyostelium fasciculatum	169930323		117413624		KC866588	KF039713	117413576
	Dictyostelium purpureum	*Dicpu1_52946	*Dicpu1_73394	*Dicpu1_50524	*Dicpu1_47166	*Dicpu1_149604	*Dicpu_136325
	Entamoeba histolytica	158938	158914	67475450	67483900	67468316		415339
	Hartmannella abertawensis	66810409	H. cantabrigiensis 33946359					H. sp. 56968206
	Hyperamoeba sp.		160337373	160337371	160337407			34979689
	Neoparamoeba branchiphila	226347443	N. perurans 156617356					N. pemaquidensis 20385497
	Nolandella sp.		167859745	167859736	167859740
	Phalansterium solitarium	66810417	52352102					33339666
	Physarum polycephalum	2367632	113301	1729839	14917049	***Contig 1479	** Contig 1533.7, 2504.2, 2504.1	3229
	Polysphondylium pallidum	281210529	281206613	281212445	281202327	281209260	281203888	117413593
	Rhizamoeba sp.		167859755	167859757				R. saxonica 189212381
	Thecamoeba sp.		160337354	160337326	160337383			74272590
	Trichosphaerium sp.			167859772	167859774
	Acytostelium ellipticum							117413601
	Amaurochaete comata							210062526
	Amoeba proteus							17897589
	Arachnula sp.							167859721
	Arcyria denudata							66356281
	Argynnia dentistoma							166203600
	Badhamia panicea							118577474
	Balamuthia mandrillaris							28194488
	Cavostelium apophysatum							146448820
	Centropyxis laevigata							615655689
	Ceratiomyxa fruticulosa							146448821
	Ceratomyxella tahitensis							254679474
	Chaos carolinense							17902588
	Clydonella sp.							27803578
	Comandonia sp.							169264632
	Craterium leucocephalum							117165456
	Cribraria argillacea							146448823
	Dermamoeba algensis							33946341
	Dictyostelium polycarpum							117413548
	Dictyostelium polycephalum							117413547
	Polysphondylium violaceum							117413597
	Echinamoeba exundans							11527302
	Endolimax nana							6625685
	Filamoeba nolandi							11527303
	Gephyramoeba sp.							11527304
	Glaeseria mira							33946339
	Hartmannella vermiformis							46393847
	Heleopera rosea							166203599
	Korotnevella hemistylolepis							21913682
	Lamproderma sauteri							262368200
	Leptomyxa reticulata							11527305
	Lingulamoeba leei							27803572
	Lobosea sp.							169264626
	Mastigamomeba sp.							18087352
	Mastigella commutans							18087351
	Mayorella gemmifera							206570201
	Multicilia marina							33641920
	Nebela flabellulum							166203594
	Nematostelium ovatum							254679475
	Paraflabellula reniformis							11527307
	Pelomyxa palustris							15099943
	Phreatamoeba balamuthi							463171
	Planoprotostelium aurantium							157673618
	Platyamoeba stenopodia							33946337
	Protacanthamoeba stenopodia							62825358
	Protostelium mycophaga							157673617
	Pseudoparamoeba pagei							56548967
	Saccamoeba lacustris							283459003
	Sappiniadiploidea18S							194425613
	Schizoplasmodiopsis vulgaris							146448827
	Schizoplasmodiopsis amoeboidea							146448826
	Soliformovum irregulare							146448828
	Stemonitis flavogenita							10443802
	Stenamoeba sp.							165968547
	Symphytocarpus impexus							37921120
	Trichia persimilis							66356282
	Vannella aberdonica							21913685
	Vexillifera armata							34485581
Missing sequences were obtained from other species in the same genus, wherever possible. Sequences are taken from GenBank (www.ncbi.nih.gov), from the Joint Genome Institute (one astrerisk; www.jgi.doe.gov), and from the Genome Center at Washington University (two asterisks; genome.wustl.edu/tools/blast) and the Human Genome Sequencing Center (three asterisks; blast.hgsc.bcm.tmc.edu). New sequenc…
