# Supplementary material for: Did Terrestrial Diversification of Amoebas (Amoebozoa) Occur in Synchrony with Land Plants?
Source: PLoS One. 2013 Sep 11;8(9):e74374. doi: 10.1371/journal.pone.0074374 (PMC3770592; doi:10.1371/journal.pone.0074374)
Supplement: Table S2 — Sources: 1) Myxogastria - http://eumycetozoa.com/data/index.php, 2) arcellinids and Entamoeba group - http://www.organismnames.com/, 3) dictyostelids - Romeralo et al. [16] and present study, and 4) other amoebas - http://amoeba.ifmo.ru/species.htm. Slash (/) in arcellinids, dictyostelids and Myxogastria refers to alternative species number coding (see section 2.3). One asterisk indicates (*) species number averaged to include Hydramoeba, Parachaos, Trichamoeba, Polychaos, Deuteramoeba; two asterisks (**) indicates inclusion of species from Flabellula and Flamella. Brackets indicate genera with species missing: one species (+1) in Paramoeba, one in Pessonella, two (+2) in Nolandella and Cashia and five (5+) in Tecochaos, Paradermamoeba and Pseudothecamoeba should be assigned to these taxonomic groups. Incertaesedis taxa are Stygamoeba (two species), Stereomyxa (two species), and Corallomyxa (three species). (XLSX) [file pone.0074374.s003.xlsx]

## Sheet: Sheet1
Table S2. Number of species assigned to each terminal.
Taxonomic group	Taxa used	Number of species assigned
LOBOSA
Amoebidae	Chaos carolinense	10 *
Amoebidae	Amoeba proteus	10 *
Arcellinida	Heleopera rosea	220 / 550
Arcellinida	Centropyxis laevigata	220
Arcellinida	Nebela flabellulum	220
Arcellinida	Arcella hemisphaerica	220 / 550
Centramoebida	Protacanthamoeba bohemica	2
Centramoebida	Acanthamoeba castellanii	22
Centramoebida	Comandonia sp	1
Centramoebida	Balamuthia mandrillaris	1
Centramoebida	Lobosea sp	1
Centramoebidae	Balamuthia mandrillaris	1
Echinamoebidae	Echinamoeba exundans	2
Echinamoebidae	Filamoeba nolandi	1
Hartmannellidae	Hartmannella sp	5 (+2)
Hartmannellidae	Saccamoeba lacustris	7
Hartmannellidae	Glaeseria mira	1
Leptomyxidae	Rhizamoeba sp	7
Leptomyxidae	Leptomyxa reticulata	2
Leptomyxidae	Paraflabellula reniformis	13**
Leptoramosina	Gephryamoeba sp	1
Paramoebidae	Korotnevella hemistylolepis	6 (+1)
Paramoebidae	Mayorella gemmifera	10
Poseidonida	Hartmannella abertawensis	1
Thecamoebidae	Sappinia diploidea	1 (+5)
Thecamoebidae	Thecamoeba sp	10
Thecamoebidae	Dermamoeba algensis	2
Thecamoebidae	Stenamoeba stenopodia	3
Vannellidae	Lingulamoeba leei	1 (+1)
Vannellidae	Vannella aberdonica	33
Vannellidae	Clydonella sp	5
Vexilliferidae	Vexillifera armata	9
Vexilliferidae	Pseudoparamoeba pagei	1
Vexilliferidae	Neoparamoeba branchiphila	2
_	Lobosea sp	1
Arcellinida	Argynnia dentistoma	220
CONOSA
Archamoebae	Entamoeba histolytica	160
Archamoebae	Endolimax nana	30
Archamoebae	Mastigoamoeba sp	40
Archamoebae	Phreatamoeba balamuthi	1
Archamoebae	Mastigella commutans	12
Archamoebae	Pelomyxa palustris	26
Dictyosteliidae	Dictyostelium fasciculatum	18 / 77
Dictyosteliidae	Dictyostelium polycephalum	18
Dictyosteliidae	Dictyostelium discoideum	18
Dictyosteliidae	Dictyostelium violaceum	18 / 77
Dictyosteliidae	Dictyostelium polycarpum	18
Dictyosteliidae	Acytostelium ellipticum	18
Dictyosteliidae	Acytostelium subglobosum	18
Dictyosteliidae	Polysphondylium pallidum	18
Fractovitellida	Soliformovum irregulare	2
Myxogastrea	Cribaria argillacea	84 / 460
Myxogastrea	Trichia persimilis	84
Myxogastrea	Arcyria denudata	84
Myxogastrea	Amaurochaete comata	84
Myxogastrea	Stemonitis flavogenita	84
Myxogastrea	Symphytocarpus impexus	84
Myxogastrea	Lamproderma sauteri	84
Myxogastrea	Badhamia panicea	84
Myxogastrea	Hyperamoeba sp	84
Myxogastrea	Craterium leucocephalum	84
Myxogastrea	Physarum polycephalum	84 / 460
Protosporangiidae	Ceratomyxa fruticulosa	30
Protosteliidae	Ceratomyxella tahitensis	1
Protosteliidae	Nematostelium ovatum	2
Protosteliidae	Schizoplasmodium cavostellodes	5
Protosteliidae	Protostelium mycophaga	11
Protosteliidae	Planoprotostelium aurantium	1
Protosteliidae	Schizoplasmodiopsis amoeboidea	6
Protosteliidae	Cavostelium apophysatum	2
_	Multicilia marina	7
_	Phalansterium solitarium	4
Gracilipoda	Arachnula sp	2
Sources: 1) Myxogastrea - http://eumycetozoa.com/data/index.php, 2) arcellinids and Entamoeba group - http://www.organismnames.com/, 3) dictyostelids - Romeralo et al. [16] and present study, and 4) other amoebas - http://amoeba.ifmo.ru/species.htm. Slash (/) in arcellinids, dictyostelids and Myxogastrea refers to alternative species number coding (see section 2.3). One asterisk indicates (*) spe…
