# Supplementary material for: Did Terrestrial Diversification of Amoebas (Amoebozoa) Occur in Synchrony with Land Plants?
Source: PLoS One. 2013 Sep 11;8(9):e74374. doi: 10.1371/journal.pone.0074374 (PMC3770592; doi:10.1371/journal.pone.0074374)
Supplement: Nexus File S2 — (NEX) [file pone.0074374.s006.nex]

#NEXUS 


BEGIN DATA;
	DIMENSIONS  NTAX=86 NCHAR=1140;
	FORMAT DATATYPE=DNA  MISSING=? GAP=-  INTERLEAVE ;
MATRIX

[                                      10        20        30        40        50        60        70        80        90        100       110       120       130       140       150       160       170       180       190       200       210       220       230       240       250       260       270       280       290       300       310       320       330       340       350       360       370       380       390       400       410       420       430       440       450       460       470       480       490       500       510       520       530       540       550       560       570       580       590       600       610       620       630       640       650       660       670       680       690       700       710       720       730       740       750       760       770       780       790       800       810       820       830       840       850       860       870       880       890       900       910       920       930       940       950       960       970       980       990       1000      1010      1020      1030      1040      1050      1060      1070      1080      1090      1100      1110      1120      1130      1140]
[                                      .         .         .         .         .         .         .         .         .         .         .         .         .         .         .         .         .         .         .         .         .         .         .         .         .         .         .         .         .         .         .         .         .         .         .         .         .         .         .         .         .         .         .         .         .         .         .         .         .         .         .         .         .         .         .         .         .         .         .         .         .         .         .         .         .         .         .         .         .         .         .         .         .         .         .         .         .         .         .         .         .         .         .         .         .         .         .         .         .         .         .         .         .         .         .         .         .         .         .         .         .         .         .         .         .         .         .         .         .         .         .         .         .         .]

Acanthamoeba                  TAGTCATATGCTTGTCTCAAAGATTAAGCCATGCATGTCTAAGTATAAGAGACTGCGGATGGCTCATTAAATCAGTTATAGGGATAACCGTGGTAATTCTAGAGCTAATACACTGCCCTATCAAATGGTAGGATAGAGGCCTTGGTCGTAACGGGTAACGGAGAATTAGGGTTCGATTCCGGAGAGGGAGCCTGAGAAATGGCTACCACTTCTAAGGAAGGCAGCAGGCGCGCAAATTACCCAATCCCGACACGGGGAGGTAGTGACAATAAATAACAATACAGGCTTGTAATTGGAATGAGTACAATTTAAACCCCTTAACAATTGGAGGGCAAGTCTGGTGCCAGCAGCCGCGGTAATTCCAGCTCCAATAGCGTATATTAAAGTTGTTGCAGTTAAAAAGCTCGTAGTTGGTACCGTGAAAAAATTAGAGTGTTCAAAGCAGGCAGCATGGGATAATGAATGAAATAGGGATAGTTGGGGGCATTAATATTTAATTGTCAGAGGTGAAATTCTTGGATTTATGAAAGATTAACTTCTGCGAAAGCATCTGCCAAGGATGTTTTCATTAATCAAGAACGAAAGTTAGGGGATCGAAGACGATCAGATACCGTCGTAGTCTTAACCATAAACGATGCCGACCAGCGATTAGGTAGCAGTGAGAAATCAAAGTCTTTGGGTTCCGGGGGGAGTATGGTCGCAAGGCTGAAACTTAAAGGAATTGACGGAAGGGCACCACCAGGAGTGGAGCCTGCGGCTTAATTTGACTCAACACGGGGAAACTTACCAGGTCCGGACATAGTAAGGATTGACAGATTGATAGCTCTTTCTTGATTCTATGGGTGGTGGTGCATGGCCGTTCTTAGTTGGTGGAGTGATTTGTCTGGTTAATTCCGTTAACGAACGAGACCTTAACCTGCTAAATACTTCTTAGAGGGACTGCGGCAATAACAGGTCTGTGATGCCCTTAGATGTTCTGGGCCGCACGCGCGCTACACTGATTAAT-CCAACGAGTCCTTGTACACACCGCCCGTCGCTCCTACCGATTGAATGGTCCGGTGAAATCCTCGGAAAGTCGATTGAACCTTACCATTTAGAGGAAGGAGAAGTCGTAACAAGGTCTCCGTAGGTGAACCTGC   [1139]
Acytostelium_ellipticum       TAGTCATATGCTTGTCTCAAAGATTAAGCCATGCATGTCTAAGTATAAGAAACTGCAGACGGCTCATTACAACAGTGATAAGGATATCCGCAGTAAATC-GGGGCTAATACACTGCCCTATCAAATGGTACGGTATTGGCCTTGGTTGTAACGGGTAACGGGGAATCAGGGTTCGGTTCCGGAGAGGGCGCCTGAGAAATGGCGACCACTTCTACGGAAGGCAGCAGGCGCGCAAATTACTCAATCCCAATACGGGGAA-TAGTGACAATAAATACTGATGCCTTAGGGTAATTAGAATAAGTACAATTTAAATCGCTTAGTGATTGGAGGGCAAGTCTGGTGCCAGCAGCCGCGGTAATTCCAGCTCCAATAGCATATACTAAATTTGTTGCAGTTAAAAAGCTCGTAGTTTACACTGTGAGAAAATTGTGGTGTTTAAAGCGGACAGCATGGTATGGTAAATGAAATAGGGAAGGACGGGGCCGTTCATATTGATGGGCGAGAGGTGAAATTCGTTGACCCTATCAAGATGCACTACAGCGAAAGCATTCGGCAAGTACTTCCCCATTAATCAAGAACGAAAGTTTGGGGATCGAAGACGATCAGATACCGTCGTAGTCCAAACCATAAACTATGTCGACCAGGGACTGGATCAGAATGGGAAACCAGAGTGTTTGGATTCCGGGGGGAGTATGGTCGCAAGTCTGAAACTTAAAGGAATTGACGGAAGGGCAC-ACAAGGAGTGGAACCTGCGGCTTAATTTGACTCAACTCGGGAAAACTTACCAGCTC-AGATATAGTAAGGATTGACAGACTAAAAGATTTTTCATGATTCTATAAGTGGTGGTGCATGGTCGTTCTTAGTTGGTGGAGTGATTTGTCTGGTCAATTCCGATAACGGACGAGACCTCTACCTACTAAATACTTCTTAGAGGGACTACGGCAATAACAGGTCTGTGATGCCCTTAGATACCTTGGGCTGCACGCGCGTTACAATGAAAGCG-TGAAAAAGGCTTTGTACACACCGCCCGTCGCTCCTACCGATCGAACGATTAGGTAAAACTGACAGAAAGTTATTTAAATCTCATTGTTTAGAGGAAGGAGAAGTCGTAACAAGGTATCAGTAGGTGAACCTGC   [1135]
Acytostelium_subglobosum      TAGTCATATGCTTGTCTCAAAGATTAAGCCATGCATGTCTAAGTATAAGAAACTGCAGACGGCTCATTACAACAGTGATAAGGATAACCGCAGTAAATC-GGGGCTAATACACTGCCCTATCAAATGGTACGGTATTGGCCTTGGTTGCAACGGGTAACGGGGAATTAGGGTTCGATTCCGGAGAGGGAGCCTGAGAAATGGCTGCCACTTCTACGGAAGGCAGCAGGCGCGCAAATTACTCAATTCCGATACGGAGAA-TAGTGACAATAAATACAAATGCTTTAGAGCAATTTGAATAAGTACAACTTAAATCGCTTAGTGATTGGAGGGCAAGTCTGGTGCCAGCA-CCGCGGTAATTCCAGCTCCAATAGCGTATACTAAATTTGTTGCAGTTAAAACGCTCGTAGTTAATACTGTGAGAAAATTGTAGTGTTTAAAGCAAGCAGCATGGTATAGAAAATGAAATAGGGAATGGCGGGGCCGTTCGTATTGATGGGCGAGAGGGGAAATTCGTTGACCCTATCAAGACGTACAACAGCGAAAGCATTCGGCAAGTATTTCTCCATTAATCAAGAACGAAAGTTTGGGGATCGAAGACGATCAGATACCGTCGTAGTCCAAACCATAAACAATGTCGACCAGGGATTGGATCAGAATGAGAAATCAGAGTGTTTGGACTCTGGGGGGAGTATGGTCGCAAGTCTGAAACTTAAAGGAATTGACGGAAGGGCAC-ACAAGGAGTGGAACCTGCGGCTTAATTTGACTCAACTCGGGAAAACTTACCAGCTC-AGATATAATAAGGATTGACAGACTAAAAGATCTTTCATGATTGTATAAGTGGTGGTGCATGGTCGTTCTTAGTTGGTGGAGTGATTTGTCTGGTCAATTCCGATAACGGACGAGACGTCTACTTGCTAACTACTTAGAAGGACTACCTACGCAATAACAGGTCTGTGATGCCCTTAGATACCTTGGGCTGCACGCGCGTTACAATGTAGAAA-AGAAAAAGGCTTTGTACACACCGCCCGTCGCTCCTACCGATCGAACGATTAGGTAAAATTGACGGAAAGTTATTTAAATCTCATTGTTTAGAGGAAGGAGAAGTCGTAACAAGGTATCTGTAGGTGAACCTGC   [1134]
Amaurochaete                  -----------TTTTCCTAAAGATTAAGCCATGCATGTCTAAGACAATGAATCTGCGAACGGCTCTGCAAACCAGTTGTAAGGATAGCCGGGGG-CTTATATGGATAAC-CGCTGACCTATCCAACGGCAGCGTAACGGACATGGTAACAACGAGTACAGAGGA-TAAGGGTTCGATCCTGGAGAGTGGGCCTGAGAGATTGCTTATACTTCTAAGGAAGGCAGCAGGCGCGCAACGTTCCCCTTGGTCAATGACTGAGGGCATTAGGGGACATATGAATGGCTGAATTCAAATGG-----GTTTGTCGTAAACAGGCTAACAATTAGAGGACAAGACTGGTGCCAGCACCCGCGGTAAGTCCAGCTCTAATAGCATACGTTAAAGTTGTTGCGGTTAAAACGCTCGTAGTCGGTACCGTGATAAAACTGGCGTGATCAAGGCAGGCAGCACGGGATAAAGTAGCAAAAAGGGGTGTTCGAGGGTGACCGAATTGCCGGGCGAGTGGTGAAATACGTTGACCCTGGCAAGTCGACCTAAGGCGAAAGCAGTCATCAAGGGCACGCCCATTGATCAAGAGCGAAAGTTAAGGGTTCGAAGACGATCAGATACCGTCGTAGTCTTAACTATAAATGATACTGGCTAGAGATAGGGCTGGATGGA--AACCAAAGCCTTTGAGTTCTGGGGGGAGTATGGTCGCAAGGCTGAAACTTAAAGGAATTGACGGAAGGGCAC-ACAAAGAGTGGAACCTGCGGCTTAATTTGACTCAACACGGGAAAACTCACCAGGTCAAGATACACGTATGAAAGACAAGCTGATAGACTTTTCTCAATGATGTAAGTGGTGGTGCATGGTCGTTCTTAGTTCGTGGGGTGGCCTGTCTGGTCTATTCCGATAACGAGCGAGACCCCAACGCTCTAACTACTTCTTAGACGGATCGAGTTAATAACAGGTCAGTCATGCCCTTAGATGTTCTGGGCCGCACGCGCGTTACAATGGCACGC-AAAACAAGTGTTTGTACACACCGCCCGTCGCTGCTACCGATTGGGTTTTGCGGTTACGCGTTCGGA-------------------------------------------------------------------   [1050]
Amoeba                        --------TGCTTGACTCAAAGATTAAGCCATGCATGTCTAAGTATAAGAAACTGCGGATGGCTCATTATATCAGTACCTCGGATAACTGTAGTAATTCTAGAGCTAATACACTGCCCTATCAAAAGGTAGTGTAGGGGACTTGGTCGTAACGGGTAACGGGGAATCAGGGTTCGATTCCGGAGAGGGAGCCTGAGAGACGGCTACCACTTCCAAGGAAGGCAGCAGGCGCGCAAATTACCCAATCCCGACACGGGCAGGTAGTGACAAGAAATATTGATGTAGGGTACTGTTCGAAATGAGAACAATTTAAAATCCTTAACAATTGGAGGGCAAGTCTGGTGCCAGCAGCCGCGGTAATTCCAGCTCCAATAGTGTATATTAAAGTTGTTGCGGTTAAAAAGCTCGTAGTTGGTACCTTGAAGAAATTCGAGTGTTTAAAGCAGGCAGCATGGGATACGGAATGAGACAGGGACAGTCGGGGTCGGTGGTACTGAGCGGCTAGAGGTGAAATTCTATGACCCGCTCAAGACCGACAACAGCGAAAGCATTCGACAAGGATGTTTTCATTGATCAAGAACGAAAGTTGAGGGCGCGAAGATGATCAGATACCGTCGTAGTCTCAACCGTAAACGATGTCGACTCGGGATCGGGCCGGCATGAGAAATCAAAGTAACCAGACTCCGGGGGGAGTATGGTCGCAAGGCTGAAACTTAAAGGAATTGACGGAAGGGCACCACCAGGAGTGGAGTCTGTGGCTTAATTTGACTCAACACGGGGAAACTTACCAAGTCCGAACACGACGAGGATTGACAGATTAATAGCTCTTTCTTGATTTCGTGGAGAGTGGTGCATGGCCGTTTTTAGTTGGTGGAGTGATCTGTCTGGTTAATTCCGTTAACGAACGAGACCTTAACCTGCTAAATACTTCTTAAAGGGACCATGGCAAAAACAGGTCTGTGATGCCCTCAGATGTTTTGGGCTGCACACGCATTACACTGTCGCGC-GCAACGAGTGGTTGTACAGACCGCCCGTCGCTCCTACCGATTGAACGGCCCGATGAGAACCCGGGAAACCCGTTCAAATCTTGTCGTTTAGAGGAAGGAGAAGTCGTAACAAGGT------------------   [1113]
Arabidopsis                   TAGTCATATGCTTGTCTCAAAGATTAAGCCATGCATGTGTAAGTATGAGAAACTGCGAATGGCTCATTAAATCAGTTATAGGGATAACCGTAGTAATTCTAGAGCTAATACGCTGCCCTATCAAATGGTAGGATAGTGGCCTTGGTGGTAACGGGTGACGGAGAATTAGGGTTCGATTCCGGAGAGGGAGCCTGAGAAACGGCTACCACATCCAAGGAAGGCAGCAGGCGCGCAAATTACCCAATCCTGACACGGGGAGGTAGTGACAATAAATAACAATACCGGCTGGTAATTGGAATGAGTACAATCTAAATCCCTTATCCATTGGAGGGCAAGTCTGGTGCCAGCAGCCGCGGTAATTCCAGCTCCAATAGCGTATATTTAAGTTGTTGCAGTTAAAAAGCTCGTAGTTGATACTTTGAAGAAATTAGAGTGCTCAAAGCAAGCAGCATGGGATAACAAATGAAACAGGGACAGTCGGGGGCATTCGTATTTCATAGTCAGAGGTGAAATTCTTGGATTTATGAAAGACGAACAACTGCGAAAGCATTTGCCAAGGATGTTTTCATTAATCAAGAACGAAAGTTGGGGGCTCGAAGACGATCAGATACCGTCCTAGTCTCAACCATAAACGATGCCGACCAGGGATCAGCCTGGCATGAGAAATCAAAGTTTTTGGGTTCCGGGGGGAGTATGGTCGCAAGGCTGAAACTTAAAGGAATTGACGGAAGGGCACCACCAGGAGTGGAGCCTGCGGCTTAATTTGACTCAACACGGGGAAACTTACCAGGTCCAGACATAGTAAGGATTGACAGACTGAGAGCTCTTTCTTGATTCTATGGGTGGTGGTGCATGGCCGTTCTTAGTTGGTGGAGCGATTTGTCTGGTTAATTCCGTTAACGAACGAGACCTCAGCCTGCTAACTACTTCTTAGAGGGACTATGGCAATAACAGGTCTGTGATGCCCTTAGATGTTCTGGGCCGCACGCGCGCTACACTGATGTAT-TCAACGAGTTCTTGTACACACCGCCCGTCGCTCCTACCGATTGAATGATCCGGTGAAGTGTTCGGAAAGTCCACTAAACCTTATCATTTAGAGGAAGGAGAAGTCGTAACAAGGTTTCCGTAGGTGAACCTGC   [1139]
Arachnula                     -AGTCATATGCTTGTCTTAAAGATTAAGCCATGCATGTCTAAGTATAAGAAACTGCGGATGGCTCATTAAATCAGTTATAGGGATAACTGTAGTAATTCTAGAGCTAATACACTGCCCTATCAAATGGTAGTGTATTGGACTTGGTTATAACGGGTAACGGGGAATTAGGGTTCGGTTCCGGAGAGGGAGCCTTAAAAACGGCTACCACTTCCAAGGAAGGCAGCAGGCGCGCAAATTACCCAATCCTGATACAGGGAGGTAGTGACAAGAAATAACAATACAGGCTTGTAATTGGAATGAGTACAATGTAAACATCTTAACAACTGGAGGGCAAGTCTGGTGCCAGCAGCCGCGGTAATTCCAGCTCCAGTAGCGTATATTAAAGTTGTTGCAGTTAAAAAGCTCGTAGTCGATACTTTGAAAAAATTAGGGTGTTTAAAGCAGGCAGCATGGGATAATAAATGAAATAGGAACGGTCGGGGTTATTCATATTTACTTGTCAGAGGTGAAATTCTTAGATTTTGTAAAGATGAACCTGTGCGAAAGCATCTAACAAGGACGCTTTCATTGATCAAGAACGAAAGTTAGGGGATCGAAGACGATCAGATACCGTCGTAGTCTTAACTATAAACGATGTGGGCCAAGGATCGGACCGGCATGAGTAATCAGAGCTTTTGCACTCCGGGGGGAGTATGGTCGCAAGGCTGAAACTTAAAGGAATTGACGGAAGGGCACCACCAGGAGTGGAGCCTGCGGCTTAATTTGACTCAACACGGGAAAACTCACTAGGTCAGGACATAGCAAGGATTGACAGATTGATAGTTCTTTCATAATTCTATGGGTGGTGGTGCATGGCCGTTCTTAGTTGGTGGAGTGATTTGTCTGGTTAATTCCGATAACGAACGAGACCTCAACTTATTAACTACTTCTTAAAGGGACTATGGCAATAACAGGTCTGTGATGCCCTTAGATGTCCTAGGCTGCACGCGCGCTACACTGACAGGA-CCAAATAGTTTTTGTACACACCGCCCGTCGCTCCTACCGATTGAATGATCCGGTGAAATGTTCGGAAAGATCAGTGAACCTTATCATTTAGAGGAAGGAGAAGTCGTAACAAGGTTT----------------   [1122]
Arcella                       -----------------------------------------------------------------------------------------------------------------------------------------------------------------------------------------------------------TACCACTTCCAAGGAAGGCAGCAGGCGCGCAACTTACCCAATCTCGATTCGAGGAGGTAGTGACAAGAAATACCGATGCCGTTCGGAATGAGTACGATTCGAACCACCTAACAAGGAACGATCGGAGGGCAAGTCTGGTGCCAGCAGCCGCGGTAATTCCAGCTCCAATAGCGTACGTTAAAGTTGCTGCAGTTAAAAAGCTCGTAGTTGATACCTGGAAAAAATCGGGGCG-ATTAGGCGGGCGACACGGGATAACGGACGGAATAGGGACGGTCGGGGCCGCCCGTACCGGGTCGCGAGAGGTGAAATTCTAGGATCGACCCGAGACGAACCGCCGCGAAAGCATTCGGCAAGGACGCTTTCATTAATCAAGAACGAAAGTCGGGGGATCGAAGACGATCAGATACCGTCGTAGTCCCGACCGTAAACGATGCCGACCGAGGGCCCGGCGGGCCCGAGAAATCAGAGTATTCGGGTTCCGGGGGGAGTATGGTCGCAAGGCCGAAACTTAAAGGAATTGACGGAAGGGCACCACCAGGAGTGGAATCTGCGGCTTAATTTGACTCAACGCGGGAAAACTCACCAGGTCAGGACACGGTAAGGATTGACGGACTGAAGGATCTTTCTCGATTCCGTGGAAAGTGGTGCATGGCCGTTTTTGGTTGGTGGATCGATCCGTCTGGTTAATTCCGTTAACGAACGAGACCTCGGCATCCG-AATACTTCTTAGAGGGACCGTGGCAACGACAGGTCTGTGATGCCCTTAGATGTTCTGGGCCGCACGCGCATTACACTGACGCGT-CCAACGGGCGTTTGTACACACCGCCCGTCGCTCCTACCGATCGAACGGTCCGGTGAGGACCCAGGACGGCGCTCCGAACCTTACCGTTTAGAGGAAGGAGAAGTCGTAACAAGGTCTCC--------------   [920]
Arcyria                       -------------------AAGATTAAGCCATGCATGCGAAAGACAATAAATCTGCGAACGGCTCCGTATATCTGTTAAAAGGATATCTCGG-CAATTCTGTCAGTAATACGCAGACCTATCAAAAGCCTGTGGAGGGTACATGGTTTTAACGGGTA-CAGAGGATCAGGGTTCGGTCCTGGAGAGGTAGCCTGAGAGATCGCTACTACTTCTAAGGAAGGCAGCAGGCGCGCAACGTTCCCAATGGAGGCATCCTGAGGACGTGACGGGACATACCAATACCCATGGGTAATCGGAATGGGGGGAACCTAAACCCCACAACAATTGGAGGACAAGTCTGGTGCCAGCACCCGCGGTAATTCCAGCTCCAATAGCATCTAATTAAGTTGTTGCAGTTAAAACGCTCGTAGTTCGCACTTT-ACCTTGAGGAAATGCG-AGAGCTCAAAGCAAGGAACAATATATGGAATAGGGGGGATCGGGGTCGGCCAGATGGCAGGGGTAGGGGTGAAATCCGATGATCCTTGCCAGCTGAACTAGAGCGAAAGCAGCCGACAAGTACCCTTTCTTTGATCAAGAACGAAAGTCTGGGGATCGAAGATGATCAGATACCATCGTAGTCCAGACCCTAAATGCTGCCGACCATGGATGGGCCCCGCATGAGAAATCAAAGTGTTTGGGCTCCGGGGGGAGTATGGTCGCAAGACTGAAACTTAAAGGAATTGACGGAAGAGCAC-ACAAGGAGTGGAGCCTGCGGCTTAATTTGACTCAACACGGGAAAACTCACATTGGCAAGAGAGGGGTAAGATGCCCGGCCCCGATGGCAAGGCAAGATTCCCTCAGTGGTGGTGCATGGTCGTTCTTAGTTCGTGGAGTGATTTGTCTGGTCTATTCCGCTAACGAGCAAGATCCCGACTCTGGTTGTTCTTCTTACATACGTTGTGTCAATAACAGGTCAGTGATGCCCTTAGATGCCTTTGGCTGCACGCGCGCTACAATGGGGAAA-GCAACGGGTTATTGTACACACCGCCCGTCGCTCCTACCGATTGAGCTAATGGGTGAGCTAGGAGGAAATCCCTGCGAACCCTTTGGCTTAGAGGAAGGAGAAGTCGTAACAAGGTATCC-TAGGTGA-CCTG-   [1112]
Argynnia                      ---------------------------------------------------------------------------------------------------------------------------------------------------------------------------------------------------------------------------------------------------------------------------------------------------------------------------------------------------------------------------------------GTATGTTAAAGTTGCTGCAGTTAAAAAGCTCGTAGTTGATACTTTGAAAAAATTAGAGTG-TTAAAGCAGGCAGCATGGGATAATGAATGAAATAGGGATGGTTGGGGCCGCTCGTATCGAGTTGTCAGAGGTGAAATTCTAGGATTAACTCGAGACGGACAACTGCGAAAGCATTCGGCAAGGATGTTTTCATTAATCAAGAACGAAAGTTGGGGGATCGAAGATGATCAGATACCGTCGTAGTCTCAACCATAAACCATGTCGACCGAGGACCCGGCTGGTATGAGAAATCACAGTATTTGGATTCCGGGGGGAGTATGGTCGCAAGGCTGAAACTTAAAGGAATTGACGGAAGGGCACCACCAGGAGTGGAACCTGCGGCTTAATTTGACTCAACACGGGGAAACTTACCAGGTCCGGACACGGCGAGGATTGACAGATTGATAGCTCTTTCTTGATTCCGTGGAAAGTGGTGCATGGCCGTTTTTAGTTGGTGGAGTGATTTGTCTGGTTAATTCCGTTAACGAACGAGACCTTAACCTATTAAATACTTCTTAGAGGGACTCTGGCAACAACAGGTCTGTGATGCCCTTCGATGTTCTGGGCCGCACGCGCGTTACAATGATGCGT-TCAACGAGCC---------------------------------------------------------------------------------------------------------------------------   [640]
Badhamia                      ------------------GAAGA---AGCAAT----------------GAATCTGCGAACGGCTCCGCAAACCAGTTGTGCGGATAACCCCGGTAATTCTGAGGCTAATACACTGACCTATCAAATGGCAGCGTAAGGGAC-TGGTGACAACGGGT-ACAGAGGATAAGGGTTCGATCCTGGAGAGTGGGCCTGAGAGATTGCTCACACTTCTAAGGAAGGCAGCAGGCGCGCAACGTTCCCCTTGGGCAAT-CCCGAGGGCGTTAGGGGACATATGAATGCCTGG---CAATTCAAATGGGTCTGTTCTAAACAGCCTAACAATTAGAGGACAAGTCTGGTGCCAGCACCCGCGGTAATTCCAGCTCTAATAGCATACGTTAAAGTTGTTGCGGTTAAAACGCTCGTAGTCGGCACCATGATTAAACTGGAGTGATCAAAGCATGTAGCATGGTATCCAGGGTAAGAAAGGGATGTTCGAGGGTGACCGAATTGCCGGGCGAGTGGTGAAATACGTTGACCCTGGCAAGTCGACCAAAGGCGAAAGCAGTCATCAAGGGCATGCCCGTTGATCAAGAGCGAAAGTTAAGGGTTCGAAGACGATCAGATACCGTCGTAGTCTTAACTATAAATGATGCAAACCAGGGATAGGACCCGAAATAGAAATTACAGTCTTTAGGTTCTGGGGGGAGTATGGTCGCAAGGCTGAAACTTAAAGGAATTGACGGAAGGGCAC-ACAAAGAGTGGAACCTGCGGCTTAATTTGACTCAACACGGGAAAACTCACCAGGTCCGGATACACGTATGAAAGTCAAGCTGAAAGACTTTACTCAATGATGTAAGTGGTGGTGCATGGTCGTTCTTAGTTCGTGGATTGATTTGTCTGGTCTATTCCGATAACGAGCGAGACCCCATCGTTCCTAATACTTCTTAGACGTATCAGGTTAATAACAGGTCAGTCATGCCCTTAGATGTTCTGGGCCGCACGCGCGTTACAATGGCATGT-ATAGCGCGTGATTGTACACACCGCCCGTCGCTGCTACCGATTGAGTTTTACAGTTACGTGTTTGGA-----------------TGCTTT-GCGGTAGGGGCACCGGCGCCAAAATCCAA--------------   [1063]
Balamuthia                    ---TCATATGCTTGTCTCAAAGATTAAGCCATGCATGTCTAAGTATAAGAGACTGCGGATGGCTCATTAAATCAGTTATACGGATAACCGTAGTAATTCTAGAGCTAATACACTGCCCTATCAAATGGTAGGATAGAGGCCTTGGTCGTAACGGGTAACGGAGAATTAGGGTTCGATTCCGGAGAGGGAGCCTGAGAAATGGCTACCACTTCTAAGGAAGGCAGCAGGCGCGCAAATTACCCAATCCCGACACGGGGAGGTAGTGACAATAAATAACAATACAGGCTTGTAATTGGAATGAGTACAATTTAAATCCCTTAACAATTGGAGGGCAAGTCTGGTGCCAGCAGCCGCGGTAATTCCAGCTCCAATAGCGTATATTAAAGTTGTTGCAGTTAAAAAGCTCGTAGTTGGTACTTTGAAAAAATTAGAGTGTTCAAAGCAGACAGCATGGGATAGGAAATGAGATAGGGACAGTTGGGGGCATTAATATTTAATTGTCAGAGGTGAAATTCTTGGATTTATGAAAGATTAACTTCTGCGAAAGCATTTGCCAAGGATGTTTTCATTAATCAAGAACGAAAGTTAGGGGATCGAAGATGATTAGATACCGTCGTAGTCTTAACCATAAACGATGCCGACCAGCGATTGGGCCAGCATGAGAAATCAAAGTCTTTGGGTTCCGGGGGGAGTATGGTCGCAAGGCTGAAACTTAAAGGAATTGACGGAAGGGCACCACCAGGAGTGGAGCCTGCGGCTTAATTTGACTCAACACGGGGAAACTTACCAGGTCCGGACATAGTAAGGATTGACAGATTGATAGCTCTTTCTTGATTCTATGGGTGGTGGTGCATGGCCGTTCTTAGTTGGTGGAGTGATTTGTCTGGTTAATTCCGTTAACGAACGAGACCTTAACCTGCTAAATACTTCTTAGAGGGACAATGGCAATAACAGGTCTGTGATGCCCTTAGATGTTCTGGGCCGCACGCGCGCTACACTGATTAAT-TCAACGAGTGATTCTACACACCGCCCGTCGCTCCTACCGATTGAATGGTCCGGTGAAATCTTCGGAAAGTCGATTAAATCTTACCATTTAGAGGAAGGAGAAGTCGTAACAAGGTTTCCGTAG----------   [1126]
Cavostelium                   CAGTCATATGCTCATGTCAAAGATTAAGCCATGCAAATGTAAGAATACGAGTCTGCGGACGGCTCATTAAACCAGACCAAAGGATACCTGTAGTAATTCTAGAGTCAATACTCTGATCTATCAGATCCGCCGGAAAAGGC-TAGGCGACAACGGATGACGGGGAATTAGGGTTCGATTCCGGAGAGGGCGCCTGAGAAATGGCGACTACTTCTAAGGAAGGCAGCAGGCGCGCAAATTACCCAATCTCAATACGAGGAGGTAGTGACAATAATTAGCGATGGCCTAGGCCAATTGGAATGGGTGCGGCGTAAATAGCCGAACAATTGGAGGGCAAGTCTGGTGCCAGCAGCCGCGGTAATTCCAGCTCCAATAGCGTATACTAAAGTTGCTGCAGTTAAAACGCTCGTAGTCTGTACTGTGACAAACGCCTATTGATTAAGGATTGCAGCATGGGATAATAAATGAAATGGGGTCGGTCGGGGCTGTTTATATTGTTGCGGGAGAGGTGAAATTCTTGGATCGCAGCAAGATACCCGGATGCTAACGCGTTCAGCCAGTACGTACCCGTCGATCAAGAACGAAAGTTTGGGGATCGAAGACGATCAGATACCGTCGTAGTCCAAACCGTAAACTATGCCGCCTGGGTATTAGGTCAGCATGAGAAATCGAAGGCTTTGGGTTCTGGGGGGAGTATGGTCGCAAGGCTGAAACTTAAAGGAATTGACGGAAGGGCAC-ACCAGGAGTGGAGCCTGCGGCTTAATTTGACTCAACACGGGGAAACTTACCAGGTCCGGACATTTGGAGGATTGACAGGCTGA-TGACCTTTCTTGATTATATGGGTGGTGGTGCATGGCCGTTCTTAGTTGGTGAAGCGATTTGTCTAGTTAATTCTGATAACGAACGAGATCTCTACGTTC-AAATACTTCTTTGACGGACATGGGCAATAACAGGTCTGTGATGCCCTTAGATGTCCTGGGCTGCACGCGCGCTACAATAAAATTT-TTATCGAGTTCTTGTACACACCGCCCGTCGCTCCTACCGATTGGGCGCCTCGGTAAAGAGTTGGGAATCTTCAAAAAACCTCGGCGTCTTGAGGAAGGAGA---------GAGGTT-------------CT--   [1111]
Centropyxis                   TAGTCATATGCTTGTCTCAAAGATTAAGCCATGCACGTGTAAGATCATTAATCTGCGGATGGCTCAAGATAACAGTTATAAACATCAGCCTTTTATACGGATAACTAATACGTGTCCACACCTTTTGGTCGATCAGGTACGTTGTTCAGTAAGGGTGACGGCGAATCAGTGTTCGATTCCGGAGAGGGAGCCTGAGAGATGGCTACTACATCTAAGGATGGCAGCAGGCGCGAAAATTACCCAATACAAATTCAGTGAGGTAGTGACAAGATATAACGACCTAGTTTGGAATGTTTCTAGTTCAAAATCCTATTAGAGTAACAATTGGAGGGCAAGTCTGGTGCCAGCAGCCGCGGTACTTCCAGCTCCAATAGCGTATATTAAAGCTGCTGCACTTAAAAAGGTCGTAGTTGGTACTTTGAAAAAATTAGAGTGATT-AAACAGGTAGCATGGGATAATCGATGAAATAGGGACAGTTGAGGTT-CTTGTATTGAACTGTGAGAGGTGAAATTCTAAGATCAGTATAAGACGTACTAATGCGAAAGCATTGAACATGGGTG-TTTCATTAATCAAGGACGAAAGTTAGGGGATCGAAGATGATCAGATACCGTCGTAGTCTTAACTTTAAACTATGTCGACTAAAGATCAGTTTGGTATGAGAAATCTGAGTATTCGGATTCCGGGGGGAGTATGGTCGCAAGGCTGAAACTTAAAGGAATTGACGGAAGGGCACCACCAGGAGTGGAACCTGCGGCTTAATTGGACTCAACGCCGGAAAACTCACCAGGTCCGGACACAAGTAGGATTGACAGATTGATAGTTCTTTCTTGATTTTGTGGAAAGTGGTGCATGGCCGTTTTTAGTTGGTGGATTGATTTGTCTGGTTTATTCCGTTAACGAACGAGACCTTAACCTATTAAATACTTCTTAAAGGGACATTGGCAACAACAGGTCTGTGATGCCCTTCGATGTTCTGGGCTGCACGCGTGTTACAATGTTATAA-TCAGCGAGTTTTTGTACACCCCGCCCGTCGCTCCTACCGATTGAATGTCAAGATGAGGATTTAGGATAGAGATTCAAACCTTATCATTTAGAGGAAGGAGAAGTCGTAACAAGGTTTCCGTAGGTGAACCTGC   [1136]
Ceratiomyxa                   ---------G-TTCTCTCGAAGATTAAGCCATGCAAGCGTTAGCATAACAGGCTGTGGATGGCTCATTATATCAGTTATGAGGACAACTGCTGTAACACGGGAGCTAATACACTGCCCTATCAGTTGCATAGGTATT-GCCTCGGCGGTTACGGGT-ACGGGGAATCAGGGTTCGATTCCGGAGAGGGAGCCTGAGAAATAGCTACCACCCCTAAGGGGGGCAGCAGGCGCGAAAATTACCCAATGCTAACACAGCGAGGTAGTCACGAGAAATACCGATACCGCACGGTAATTGGCATGTGAACAGTTTAAACCACTTATCAATTAGAGGACAAGTCTGGTGCCAGCACCCGCGGTAATTCCAGCTCTAATAACATCGCCTAAATTTGCTGCAGTTAAA-CGCTCGTAGTCGGTCTTGTGCCAA-------GTGCTT--------CGGCATGGAAGACATAATGCAATAGGGGCGGTTGGGGGCATACGTATTATCGGGCTAGAGGTGAAATTCTTGGACCCCGATAAGACGACCGGATGCGAAAGCGTTTGTCAAAAACGTTTTCATTGATAAAGAACGAAAGTTTAGGGAGCGAAGATGATCAGATACCGTCGTAGTCTAGACTGTAAAAACTACCGACGGGTTATTGGCCACAATATGGAAACTTGAGTG-ATGGGTTCTGGGGGGAGTATGGTCGCAAGACTGAAACTTAAAGGAATTGACGGAAAAATAC-ACCAGGAGTGGAGCTTGCGGTTTAATTTGACTCAACACGGGAAAACTTACGAGGTCAGGATAAACAATGGATTGACAGACTAAAAGATCTTTCTTGATCGTTTAAATGGTGGTGCATGGCCGTTCTTAGTTGGTGGAGTGATTTGTCTACTTAATTGTGCTAACGAACGAGACCTTGCCCTGCTAAGTATTTCTTAGAGGGACTACGGCAATAACAGGTCTGTGATGCCCTTCGATGTTCTCGGCCACACGCGCGCTACACTGAACGCT-GTAAAGAGTCCTTGTACACACCGCCCGTCGCTCCTACCGATCGAACACGAGGGTGAAGCCAGTCGG-------------------------------------------------------------------   [1042]
Ceratiomyxella                TAGTCATATGCTTGTCTTAAAGATTAAGCCATGCATGTCTAAGTATAAGAAACTGCGAATGGCTCATTAAATCAGTTATACGGATAACCGTAGTAATTCTAGAGCTAATACACTGCCCTATCAAATGGTAGTGTAGTGGACTTGGTTGTAACGGGTGACGGAGAATTAGGGTTCGGTTCCGGAGAGGGCGCCTGAGAGATGGCGACCACTTCTAAGGAAGGCAGCAGGCGCGCAAATTACCCAATGGCAATACGCCGAGGTAGTGACAATAAATAACAATACAGGCTTGTAATTGGAATGAGTACAATTTAAATCCCTTAACAATTGGAGGGCAAGTCTGGTGCCAGCAGCCGCGGTAATTCCAGCTCCAATAGCGTATATTAAAGTTGTTGCAGTTAAAAAGCTCGTAGTCGGTACTTTGAAAAAATTAGAGTGTTTAAAGCAGGCAGCATGGGATAAGAAATGAAATAGAGATAGTTGGGGGTATTCATATTTAATTGTCAGAGGTGAAATTCTTGGATTTATGAAAGATGAACTTCTGCGAAAGCATTTATCAAGGATGTTTTCATTGATCAAGAACGAAAGTTAGGGGATCGAAGACGATCAGATACCGTCGTAGTCTTAACTATAAACTTTGCCGACCAGGGATCGGGCCAGCACGAGAAATCAAAGTCTTTGGGTTCCGGGGGGAGTATGGTCGCAAGGCTGAAACTTAAAGGAATTGACGGAAGGGCACCACCAGGAGTGGAGCCTGCGGCTTAATTTGACTCAACAAGGGAAAACTCACCGGGTCCAGACATAGTAAGGATTGACAGATTGAGAGCTCTTTCTTGATTCTATGGGTGGTGGTGCATGGCCGTTCTTAGTTGGTGGAGTGATTTGTCTGGTTAATTCCGTTAACGAACGAGACCTCAGCCTGCTAAATACTTCTTAGAGGGACTATGGCAATAACAGGTCTGTGATGCCCTTAGATGTCTCGGGCTGCACGCGCGCTACACTGACGAAT-TCAACGAGTGATTGTACACACCGCCCGTCGCTCCTACCGATTGAATGATCCGATGAAATCTCCGGAAAGTTGCTTAAACCTTATCATTTAGAGGAAGGAGAAGTCGTAACAAGGTCTCCGTAGGTGAACCTGC   [1139]
Chaos                         --------TGCTTGACTCAAAGATTAAGCCATGCATGTCTAAGTATAAGAAACTGCGGATGGCTCATTATATCAGTACCTCGGATAACTGTAGGAATCCTAGAGCTAATACACTGCCCTATCAAAAGGTAGTGTAGGGGACTTGGTTGTAACGGGTAACGGGGAATTAGGGTTCGATTCCGGAGAGGGAGCCTGAGAAACGGCTACCACTTCCAAGGAAGGCAGCAGGCGCGCAAATTACCCAATCCCGACATGGGGAGGTAGTGACAAGAAATATTGATATAGGGTACTGTTCGAAATGAGAACAATTTAAAATCCTTAACAATTGGAGGGCAAGTCTGGTGCCAGCAGCCGCGGTAATTCCAGCTCCAATAGTGTATATTAAAGTTGTTGCGGTTAAAAAGCTCGTAGTTGGTACCTTGAAGAAATTTGAGTGTTTAAAGCAGGCAGCATGGGATATGGAATGAAATAGGGACAGTCGGGGTCGGTGGTACTGAGTGGCTAGAGGTGAAATTCTATGACCCACTCAAGACCGACAACAGCGAAAGCATTCGACAAGGATGTTTTCATTGATCAAGAACGAAAGTTGAGGGATCGAAGATGATNAGATACCGTCGTAGTCTCAACCGTAAACGATGTCGACTCGGGATCGGACCGGCATGAGAAATCAAAGTAACCAGACTCCGGGGGGAGTATGGTCGCAAGGCTGAAACTTAAAGGAATTGACGGAAGGGCACCACCAGGAGTGGAGTCTGTGGCTTAATTTGACTCAACACGGGGAAACTTACCAAGTCCGAACACGACGAGGATTGACAGATTAATAGCTCTTTCTTGATTTTGTGGAGAGTGGTGCATGGCCGTTTTTAGTTGGTGGAGTGATCTGTCTGGTTAATTCCGTTAACGAACGAGACCTTAACCTGCTAAATACTTCTTAGAGGGACCATGGCAAAAACAGGTCTGTGATGCCCTCAGATGTTTTGGGCTGCACACGCATTACACTGTTATGT-GCAACGAGTTGTTGTACACACCGCCCGTCGCTCCTACCGATTGAACGGCCCGATGAGAACTCGGGAAACCCGTTCAAATCTTGTCGTTTAGAGGAAGGAGAAGTCGTAACAAGGCTTCCGTAGGTGAACCTGC   [1131]
Clydonella                    TAGTCATATGCTTGTTATAAAAATTAAGCCATGCAGATGTAAGTTTAAGAAACTGTGAATGGCTCATTAAAACAGTAATTTGGATAACTGTAGAAAA-CTAGAGCTAATACACTGCCCGATCAAATGGTAGTGTAGTGGACTTGGTGATCACCGGTAACGGGGAATTAGGGTTTGGTGCCGGAGAAGGCGCCTGAGAGATGGCGACTACAATTACGATTGGCAGCAGGCGTGAAACTTACCCAATTTTAACAAAAAGAGGTAGTGACATGAAATATCAATATTTTCTAGTAATTGGAATGAGAAAAAGATAAAAGTAATAACAAATGGAGGGAAAATTTGGTGCCAGCAGCCGCGGTAATACCAGTTCCATAAGTGTATATTAAAGTTGTTGCAGTTGAAAAGCTCGTAGTTGGTACTATTAAAAAATTAGAAAGTTTCAATTAGATAGAATGGTATAAGAAATGAAATAGAGATAGATGGAGATATTTGTATTTGATGGCTAGAGGTGAAATTCTTGGATTCTTCAAAGACAAACTAAAGCGAAAGCATTTATCAAGTATATGCTCGTTAATCAAGAACTAAAGTAAAGGGATCAAAGATGATTAGATACCGTCGTAGTCTTTACTATAAACTATGCCGATTAGGGATCTATTAGGAATGAGAAATCAAAATGTTTGGGTTCTGGGGGAAGTACGGACGCAAGATTGAAACTTAAAGGAATTGACGGAAGAGCACCACAAGGAGTGGATTTTGCGGCTCAATTTGACTCAACACGGGGAAACTTACTAGGGTAGGACACACGAAGGATTGACAGATTGATGGTTCTTTCGAGATTGTGTGGAAGGTGGTGCATGGCCGTTTTCAGTTCGTGGTTTGAGTTGGCTGGTTAATTCCGATAACGAACGAGATTTCATT-TCTTAACTATTACTTAAGAAGACGAGAGCCAGAACAGGTCTGT-ATGCCCTTAGATATCCTAGGATGCACGCGCGATACAATGACTAGG-GCAGTGAGTGATTGTACACACCGCCCGTCGCTGCATCTGATTGATTTATAGATTGAAATGATTGGAATGTTCAGTGAATTCTATAAGTTAGAGGAAGCAAAAGTCGTAACAAGGTTTCCGTAGGTGAACCTGC   [1136]
Coleochaete                   TAGTCATATGCTTGTCTCAAAGATTAAGCCATGCATGTCTAAGTATAAGAAACTGCGAATGGCTCATTAAATCAGTTATAGGGATAACCGTAGTAATTCTAGAGCTAATACGCTGCCCTATCAAATGGTAGGATAGAGGCCTTGGTGGTAACGGGTGACGGAGAATTANGGTTCGATTCCGGAGAGGGAGCCTGAGAAACGGCTACCACATCCAAGGAAGGCAGCAGGCGCGCAAATTACCCAATCCTGATACAGGGAGGTAGTGACAATAAATAACAATACTGGCTGGTAATTGGAATGAGTACAATCTAAATCTCTTATCCATTGGAGGGCAAGTCTGGTGCCAGCAGCCGCGGTAATTCCAGCTCCAATAGCGTATATTTAAGTTGTTGCAGTTAAAAAGCTCGTAGTTGGTACTTTGAAAAAATTAGAGTGTTCAAAGCAGGCAGCATGGAATAACAAATGAAATAGGGACAGTTGGGGGCATTCGTATTTCATTGTCAGAGGTGAAATTCTTGGATTTATGAAAGACGAACTTCTGCGAAAGCATTTGCCAAGGATGTTTTCATTAATCAAGAACGAAAGTTGGGGGCTCGAAGACGATCAGATACCGTCCTAGTCTCAACCATAAACGATGCCGACTAGGGATCGGCCCAGCATGAGAAATCAAAGTTCTTGGGTTCCGGGGGGAGTATGGTCGCAAGGCTGAAACTTAAAGGAATTGACGGAAGGGCACCACCAGGAGTGGAGCCTGCGGCTTAATTTGACTCAACACGGGGAAACTTACCAGGTCCAGACATAGTAAGGATTGACAGATTGAGAGCTCTTTCTTGATTCTATGGGTGGTGGTGCATGGCCGTTCTTAGTTGGTGGAGTGATTTGTCTGGTTAATTCCGTTAACGAACGAGACCTCAGCCTGCTAACTACTTCTTAGAGGGACTATGGCAATAACAGGTCTGTGATGCCCTTAGATGTTCTGGGCCGCACGCGCGCTACACTGATGAAT-TCAACGAGTTTTTGTACACATCGCCCGTCGCTCCTACCGATTGAATGATCCGGTGAAGTTTTCGGAAAGTTCATTAAACCTTATCATTTAGAGGAAGGAGAAGTCGTAACAAGGTTTCCGTAGGTGAACCTGC   [1139]
Comandonia                    TAGTCATATGCTTGTCTCAAAGATTAAGCCATGCATGTCTAAGTATAAGAGACTGCGGATGGCTCATTAAATCAGTTATCCGGATAACCGTGGTAATTCTAGAGCTAATACACTGCCCTATCAAATGGTAGGATAGAGGCCTTGGTCGTAACGGGTAACGGAGAATTAGGGTTCGATTCCGGAGAGGGAGCCTGAGAAATGGCTACCACTTCTAAGGAAGGCAGCAGGCGCGCAAATTACCCAATCCCGACACGGGGAGGTAGTGACAATAAATAACAATACAGGCTTGTAATTGGAATGAGTACAATTTAAACCCCTTAACAATTGGAGGGCAAGTCTGGTGCCAGCAGCCGCGGTAATTCCAGCTCCAATAGCGTATATTAAAGTTGTTGCAGTTAAAAAGCTCGTAGTTGGTACCGTGAAAAAATTAGAGTGTTCAAAGCAGGCAGCATGGGATAAGGAATGAAATAGGGATAGTTGGGGGCATTAATATTTAATTGTCAGAGGTGAAATTCTTGGATTTATGAAAGATTAACTTCTGCGAAAGCATCTGCCAAGGATGTTTTCATTAATCAAGAACGAAAGTTAGGGGATCGAAGACGATCAGATACCGTCGTAGTCTTAACCATAAACGATGCCGACCAGCGATTAGGCTAGCATGAGAAATCAAAGTCTTTGGGTTCCGGGGGGAGTATGGTCGCAAGGCTGAAACTTAAAGGAATTGACGGAAGGGCACCACCAGGAGTGGAG-CTGCGGCTTAATTTGACTCAACACGGGGAAACTTACCAGGTCCGGACATAGTAAGGATTGACAGATTGATAGCTCTTTCTTGATTCTATGGGTGGTGGTGCATGGCCGTTCTTAGTTGGTGGAGTGATTTGTCTGGTTAATTCCGTTAACGAACGAGACCTTAACCTGCTAAATACTTCTTAGAGGGACTGCGGCAATAACAGGTCTGTGATGCCCTTAGATGTTCTGGGCCGCACGCGCGCTACACTGATTAAT-CCAACGAGTGATTGTACACACCGCCCGTCGCTCCTACCGATTGAATGGTCCGGTGAAATCCTCGGAAAGTCGATTGAACCTTACCAT-TAGAGGAAGGAGAAGTCGTAACAAGGTCTCC--------------   [1123]
Craterium                     -------------------------------------------------------------------------------------------------------------ACA----------------------------------------------------------------------------------------------------------------------------------------------------------------------------------------------------------------------------------------------------------------------------------------------------------------------------------------------------------------------------------------------------------------------------------------------------------------------------------ATGAAAGTCAA----------------------------------------------------------------------------------------------------------------------------------------------------------------------------------------------------------------------------------GCTGAAAGACTTTACTCAATGATGTAAGTGGTGGTGCATGGTCGTTCGTAGTTCGTGGATTGATTTGTCTGGTCTATTCCGATAACGAGCGAGACCCCAACGTTCCTAATACTTCTTAGACGTATCAGGTTAATAACAGGTCAGTCATGCCCTTAGATGTTCTGGGCCGCACGCGCGTTACAATGGCATGT-AAAACAAGTGA--------------------------------------------------------------------------------------------------------------------------   [216]
Cribraria                     ------------------------------------------------GAATCTGCGTAAGGCTCCACAAACCTGTTATAAGGATATCGATGGTAATTCTACGGCTAATACGCAGATCTATCATTGAACAGGGTATCCACCT-GGTTATAACAGAT-ACGGGGAATCAGGGCTCGATTCCGGAGAGGTAGCCTCAAAAACCGCTTCCACGTCTAAGGATGGCAGCAGGCGCGAAACGTTTCCAATAACTAAGTGTTGAGAACGTTATGAAGCATATGGAACTGGG-AGAAAATCCGCATGAGGGCATTCTAGACCACTCAACAATTAGTGGGAAAGTCTGGTGCCAGCATCCGCGGTAATTCCAGCACTGATAGCATATCTTTAAATTGTTGCAGTTGAAGCGCTCGTAGCCTATACCTTGAGCAAATGAGAATGTTCAAAGTAAGTAGCATGGAATAATTGAGGTTAAGGGGATAGGTGAGT-CAACC-AAGCTTGGGGCGAGGGGTGAAATCCGTTGACCCTCAT-AGATGACCAAACGCGAAAGCAGTTGACTATTCTATCCCTTTTGGTCAAGAACGAGAGTGGGGGGATCGAAAATGATTAGATACCGTTGTAGTCCCCACTGTTAAATATGTTGACTATCAGTGAAGCTCCTCTT---------ACTCTTTAGACCTTGGGGGGAGTATAGTCGCAAGTCTGAAACTTAAAGGAATTGACGGAGGAGCAC-ACAAGGAGTGGAACCTGCGGCTTAATTTGACTCAACACGCGAAACCTTAC-GGAGATCAAGGTGGATTTGATGGAC-TACTCACCGAGTTTTCTTGATGCCCC-AGCGGTGGTGCATGGCCGTTCTTAGTTCGTGGATTGATCTGTCTGGCTAATTCCGATAACGAACGAGACATACTTCCTCATTAAACTGCTTATCGACATCTCTGCCATAACAGGTCAGTGATGCCCCTTGATATCTCCGGCCGCACGCGCGTTACAATACTCTGA-TAAGCTAGATCTTGTACACACCGCCCGTCGCTCCTACCGAT-GAGTAGCTTGGTGAAGATTCTGGAAAAGTATTTGAACCTAGTTATTTAGAGGAAGGAGAAGTCGTAACAAGGTAGCCGTAGGTGAACCTG-   [1070]
Dermamoeba                    TAGTCATATGCTTGTCTTAAAGATTAAGCCATGCATGTCTAAGTATAAGAAACTGCGAATGGCTCATTAAATCAGTTATTTGGATAACTGTGGTAATTCTAGAGCTAATACGCTGCCCTATCAAATGGTAGGATAGAGGCCTTGGTTTCGACGGGTAACGGAGAATTAGGGTTTGATTCCGGAGAAGGAGCCTGAGAAACGGCTACTACTTCCAAGGAAGGCAGCAGGCGCGCAAATTACCCACTCCTGACACAGGGAGGTAGTGACAATAAATAACGATGTAGGGCTACAATTGGAATGAGTACAATCTAAACCTCTTAACCATTAGAGGACAAGTCTGGTGCCAGCAGCCGCGGTAATTCCAGCTCTAATAGCGTATATTAAAGTTGTTGCGGTTAAAAAGCTCGTAGTTGATACTTTGAGTAAATTAGAGTGTTCAAAGCAGACAGCATGGGATAAAGAATGAAATAGGGATAATTGGGGGCATTAGTATTTAATTGTCAGAGGTGAAATTCTTGGATTTGTTAAAGACTAACCACTGCGAAAGCATTTGCCAAGGATGTTTTCATTAATCAAGAACGAAAGTTAGGGGATCGAAGACGATCAGATACCGTCGTAGTCTTAACCATAAA-TGTGCCGACCAAGAATTGGTTCAGAGTGAGAAATCAAAGTATTTGGGTTCCGGGGGGAGTATGGTCGCAAGGCTGAAACTTAAAGGAATTGACGGAAGGGCACCACCAGGAGTGGAGCCTGCGGCTTAATTTGACTCAACACGGGGAAACTCACCAGGTCCAGATATAGTAAGGATTGACAGATTGAGAGCTCTTTCTTGATTCTATACGTGGTGGTGCATGGCCGTTCTTAGTTGGTGGAGTGATTTGTCTGGTTTATTCCGATAACGAACGAGACCTCAGCCTATTAAATACTTCTTAAAGGGACTATGGCAATAACAGGTCTGTGATGCCCTTAGATGTCTTGGGCCGCACGCGCGCTACACTGAGAGTT-TCAATGAGTGATTGTACACACCGCCCGTCGCTCCTACCGATTGAATGATTCGGTGAAAAGTTCGGCAAGTTCCTTGAACCACATCATTTAGAGGAAGGAGAAGTCGTAACAGGG-------------------   [1119]
Dictyostelium_discoideum      TAGTCATATGCTTGTCTCAAAGATTAAGCCATGCATGTCTAAGTATAAGAAACTGCAGACGGCTCATTACAACAGTGATAAGGATAACCGCAGTAAATC-GGGGCTAATACACTGCCCTATCAAATGGTACGGTATTGGCCTTGGTTGTAACGGGTAACGGGGAATTAGGGTTCGATTCCGGAGAGGGAGCCTGAGAAATGGCTACCACTTCTACGGAAGGCAGCAGGCGCGCAAATTACTCAATCCCAATACGGGGAA-TAGTGACAATAAATATCAATACCTAAGGGCAATTGAAATGAACACAAATTAAAACTCTTCACAATTGGAGGGCAAGTCTGGTGCCAGCAGCCGCGGTAATTCCAGCTCCAATAGCATATACTAAAGTTGTTGCAGTTAAAAAGCTCGTAGTTGACACTGTGAGAAAATTGTGGTGTTTAAAGCAGGCAGCATGGTATGATGAATGAAATAGGGATGGATGGGGGTGTTCATATTGGTGGGCGAGAGGTGAAATTCGTTGACCCTATCAAGATGAACTTCTGCGAAAGCATTCACCAAATACTTCCCCATTAATCAAGAACGAAAGTTTGGGGATCGAAGACGATCAGATACCGTCGTAGTCCAAACTATAAACTATGTCGACCAGGGATCGGTTCGGCATGAGAAATCAGAGTGTTTAGATTCCGGGGGGAGTATGGTCGCAAGTCTGAAACTTAAAGGAATTGACGGAAGGGCAC-ACAAGGAGTGGAGCCTGCGGCTTAATTTGACTCAACTCGGGAAAACTTACCAGCTA-AGATATAGTAAGGATTGACAGACTAAAAGATCTTTCATGATTCTATAAGTGGTGGTGCATGGTCGTTCTTAGTTGGTGGAGCGATTTGTCTGGTCAATTCCGATAACGGACGAGACCTCGACCTGCTAACTACTTCTTAGAGGGACTACGGCAATAACAGGTCTGTGATGCCCTTAGATACCTTGGGCCGCACGCGCGCTACAATGTAGGAA-ACAAAAAGGCTTTGTACACACCGCCCGTCGCTCCTACCGATCGAATGATACGGTAAAGTTAACGGAAAGTTATTTAAATCTCATTGTTTAGAGGAAGGAGAAGTCGTAACAAGGTATCCGTAGGTGAACCTGC   [1135]
Dictyostelium_fasciculatum    TAGTCATATGCTTGTTTCAAGGATTAAGCCATGCATGTCTAAGTATAATAGACTGCAGACGGCTCATTACAACGGTTGTATGGATAACCGCAGTAAATC-GGGGCTAATACACCGCCCTATCAAATGGTAAGGTTTTGGCTTTGGTTGTAACGGGTAACGGGGAATCAGGGTTCGATTCCGGAGAGGACGCCTGAGAAACGGCGTCCACATCTACGGGTGGCAGCAGGCGCGTAAATTGCCCAATCTCAACAGGAGGAGGCGGTGACAATAAATCCCGATGGCTTAGGCTAATCAGAATAAGTACACATTAAATCCCTTTATAATTGGAGGGCAAGTCTGGTGCCAGCAGCCGCGGCAATTCCAGCTCCAATAGCATATACTAATGTTGTTGCAGTTAAAACGCTCGTAGCTTAGACTGTGCATAAACCTTGATGCTCAAGGTAGGC-GCATGGCATTGTGAATGAAATAGGGAGGAGCGGGGGCCTTCATATTGAGGG-CGAGAGGTGAAATTCGTTGACCCTTGCAAGATGTCCTACAGCGAAAGCATT-GGCAAGTGCCTCCCCATTAGTCAAGAACGAAAGTTTGGGGATCAAAGACGATCAGATACCGTCGTAGTCCAAACCATAAACTATGTCGACCAGCGATTAGGT-AGCATGGGAAACCAGAGTGCTTGGACTCTGGGGGGAGTATGGTCGCAAGGCTGAAACTTAAAGGAATTGACGGAAGGGCAC-ACCAGGAGTGGAGCCTGCGGCTTAATTTGACTCAACACGGGAAAGCTTACCAGCTC-AGATATGATTAGGATTGACAGACTAAAAGATCTTTCATGAT-CTATAAGTGGTGGTGCATGGTCGTTCTTAGTTGGTGGAGTGATTTGTCAGGTCAATTCCGGTAACGGACGAGACCTCGACCTGCTAACTACTTCCTAGAGGTACTTCGGCAATAACAGGTCTGTGATGCCCTTAGATATCTTGGGCCGCACGCGTGCTACAATGTAGGCG-CTAATGAGTTTTTGTACACACCGCCCGTCGCTCCTACCGATCGAACGAT-CGGTAAAGTGGACAGAAAGTCCATTGAACCTCGCCGTTTAGAGGAAGGAGAAGTCGTAACAAGGTATCGGTAGGTGAACCTGC   [1130]
Dictyostelium_polycarpum      TAGTCATATGCTTGTCTCAAAGATTAAGCCATGCATGTCTAAGTATAAGAAACTGCAGACGGCTCATTATAACAGTGATAAGGATAACCGCAGTAAATC-GGGGCTAATACACTGCCCTATCAAATGGTACGGTATTGGCCTTGGTTGTAACGGGTAACGGGGAATTAGGGTTCGATTCCGGAGAGGGCGCCTGAGAAATGGCGACCACTTCTACGGAAGGCAGCAGGCGCGCAAATTACTCAATCCCGACACGGGGAA-TAGTGACAATAAATATTAATGCCTAAGGGCAATTGAAATAAGTACAATCTAAATCGCTTTTTAATTGGAGGGCAAGTCTGGTGCCAGCAGCCGCGGTAATTCCAGCTCCAATAGCGTATACTAAATTTGTTGCAGTTAAAAAGCTCGTAGTTAACACTGTGAGAAAAATGTAGTGTTTAAAGCAGGCAGCATGGTATGGTAAATGAAATAGGGAAGGGCGGGGCCGTTCATATTGATGGGCGAGAGGTGAAATTCGTTGACCCTATCAAGATGCACTACAGCGGAAGCATTCGGCAAGTACTTCTCCATTAATCAAGAACGAAAGTTTGGGGATCGAAGACGATCAGATACCGTCGTAGTCCAAACCATAAACTATGTCGACCAGGGATTGGATCAGAATGGGAAACCAGAGTGTTTGGACTCTGGGGGGAGTATGGTCGCAAGTCTGAAACTTAAAGGAATTGACGGAAGGGCAC-ACAAGGAGTGGAACCTGCGGCTTAATTTGACTCAACTCGGGAAAACTTACCAGCTA-AGATATAGCAAGGATTGACAGACTAAAAGATTTTTCATGATTCTATAAGTGGTGGTGCATGGTCGTTCTTAGTTGGTGGAGTGATTTGTCTGGTCAATTCCGATAACGGACGAGACCTCGACCTACTAAATACTTCTTAGAGGGACTACGGCAATAACAGGTCTGTGATGCCCTTAGATACCTTGGGCTGCACGCGCGTTACAATGTAAAGT-GGAAAAAGGTTTTGTACACACCGCCCGTCGCTCCTACCGATCGAACGATACGGTAAAATCGACGGAAAGTTGTTTAAATCTCATTGTTTAGAGGAAGGAGAAGTCGTAACAAGGTATCCGTAGGTGAACCTGC   [1135]
Dictyostelium_polycephalum    TAGTCATATGCTTGTCTCAAAGATTAAGCCATGCATGTCTAAGTATAAGAAACTGCAGACGGCTCATTACAACAGTGATAAGGATAACCGCAGTAAATC-GGGGCTAATACACTGCCCTATCAAATGGTACGGTATTGGCCTTGGTTGTAACGGGTAACGGGGAATCAGGGTTCGATTCCGGAGAGGGAGCCTGAGAAATGGCTACCACTTCTATGGAAGGCAGCAGGCGCGCAAATTACTCAATCCCAATACGGGGAA-TAGTGACAATAAATATCAATGCTCAAGGGTAATTGAAATGAACACAAACTAAACCTCTTTACAATTGGAGGGCAAGTCTGGTGCCAGCAGCCGCGGTAATTCCAGCTCCAATAGCATATACTAAAGTTGTTGCAGTTAAAAAGCTCGTAGTTTACACTGTGAGAAAATTGTGGTGTTCAAAGCAGGCAGCATGGTATGATAAATGAAATAGGGATGGATGGGGATGTTCATATTGGTGGGCGAGAGGTGAAATTCGTTGACCCTATCAAGATGAACTTCTGCGAAAGCATTCATCAAATACTTCTCCATTAATCAAGAACGAAAGTTTGGGGATCGAAGACGATCAGATACCGTCGTAGTCCAAACTATAAACTATGTCGACCAGGGATCGGCTCGGCATGAGAAATCAGAGTGTTTAGATTCCGGGGGGAGTATGGTCGCAAGTCTGAAACTTAAAGGAATTGACGGAAGGGCAC-ACAAGGAGTGGAGCCTGCGGCTTAATTTGACTCAACTCGGGAAAACTTACCAGCTA-AGATATAGCTAGGATTGACAGACTAAAAGATCTTTCATGATTCTATAAGTGGTGGTGCATGGTCGTTCTTAGTTGGTGGAGCGATTTGTCTGGTCAATTCCGATAACGGACGAGACCTCGACCTGCTAACTACTTCTTAGAGGGACTACGGCAATAACAGGTCTGTGATGCCCTTAGATACCTTGGGCCGCACGCG--------------------------CGTTGTACACACCGCCCGTCGCTCCTACCGATCGAATGATACGGTAAAACCAACGGCATGTTGTTTAAACCTCATTGTTTAGAGGAAGGAGAAGTCGTAACAAGGTATCCGTAGGTGAACCTGC   [1110]
Drosophila                    TAGTTATATGCTTGTCTCAAAGATTAAGCCATGCATGTCTAAGTACACGAAACCGCAAAAGGCTCATTATATCAGTTATGGGGATAACTGTGGTAATTCTAGAGCTAATACACTGCCCTATCAAATGGTAGTATCTAGGACTTGGTTGCAACGGGTAACGGGGAATCAGGGTTCGATTCCGGAGAGGGAGCCTGAGAAACGGCTACCACATCTAAGGAAGGCAGCAGGCGCGTAAATTACCCACTCCCAGCTCGGGGAGGTAGTGACGAAAAATAACAATACAGGCCTGTAATTGGAATGAGTACACTTTAAATCCTTTACCAATTGGAGGGCAAGTCTGGTGCCAGCAGCCGCGGTAATTCCAGCTCCAATAGCGTATATTAAAGTTGTTGCGGTTAAAACGTTCGTAGTTGATACTTTGAACAAATTAGAGTGCTTAAAGCAGGC-GCATGGGATAATGAATGAAATAGAAGCAGTTGGGGGCATTAGTATTACGACGCGAGAGGTGAAATTCTTGGACCGTCGTAAGACTAACTTAAGCGAAAGCATTTGCCAAAGATGTTTTCATTAATCAAGAACGAAAGTTAGAGGCTCGAAGGCGATCAGATACCGCCCTAGTTCTAACCATAAACGATGCCAGCTAGCAATTGGGTCAGTCCCGGGAAACCAAGCTTTTGGGCTCCGGGGGAAGTATGGTTGCAAAGCTGAAACTTAAAGGAATTGACGGAAGGGCACCACCAGGAGTGGAGCCTGCGGCTTAATTTGACTCAACACGGGAAAACTTACCAGGTCCGAACATAAGTGTGTAAGACAGATTGATAGCTCTTTCTCGAATCTATCGGTGGGGTGACATGGGCAGTCTGAGTTCGGGGAGAGATTTGTCTGGATAATTCCGATAACGAACGAGACTCAAATATATTAAATACTTCTTAAATGGACAAAAGCAATAACAGGTCTGTGATGCCCTTAGATGTCCTGGGCTGCACGCGCGCTACAATGAAAGTA-TCAACGTGTATTTGTACACCCCGCCCGTCGCTACTACCGATTGAATTATTTAGTGAGTTCTCCGGAAAGTTGACCGAACTTGATTATTTAGAGGAAGTAAAAGTCGTAACAAGGTTTCCGTAGGTGGACCTGC   [1138]
Echinamoeba                   TAGTCATATGCTTGTCACAAAGACTAAGCCATGCATGTCTAAGTATAAGAAACTGCGAATGGCTCATTAAATCAGTTATTCGGATAACCGTAGGAAATCTAGGGCTAATACACTGCCCTATCAAATGGTTGGATAGAGGCCATGGTCGTAACGGGTAACGGAGAATTAGGGTTCGGTTCCGGAGATGGAGCCTGAGAGATGGCTACAACTTCCACGGAAGGCAGCAGGCGCGCAAATTACCCAATCCCAATACGGGGAGGTAGTGACATGAAATACCGATGCGTGGTCGACGTTGGAATGAGTACAATTTAAATCCCTTAACAATTGGAGGGCAAGTCTGGTGCCAGCACCCGCGGTAATTCCAGCTCCAATAGCGTATATTAAAGTTGTTGCAGTTAAAAAGCTCGTAGTTGGTACTTTGAGAAAATTGGAGTGCTCAAAGCAGGCAGCATGGGATATTTAATGAAAAAGGGACAGTTGGGGGCATTCGTATTCAATTGTCAGAGGTGAAATTCTAGGATTAATTGAAGACGAACTACTGCGAAAGCATTTGCCAAGGATGTTTTCATTAATCAAGAACGAAAGTAGGGGGATCGAAGATGATCAGATACCGTCGTAGTCTCTACCATAAACGATGCCGACCAGGGATCCGGCGGGCATGAGAAATCAAAGTCGCTGGGTTCTGGGGGGAGTATGGTCGCAAGGCTGAAACTTAAAGGAATTGACGGAAGGGCACCACCAGGCGTGGAACCTGCGGCTTAATTTGACTCAACACGGGGAAACTTACCAGGTCCAGACACAGTAAGGATTGACAGATTGAGAGCTCTTTCTTGATTCTGTGGGTGGTGGTGCATGGCCGTTCTTAGTTGGTGGAGTGATTTGTCTGGTTAATTCCGTTAACGAACGAGACCTTAACCTGCTAAATACTTCTTAGAGGGACTAGGGCAATAACAGGTCTGTGATGCCCTTAGATGTTCTGGGCTGCACGCGCGTTACACTGACGATT-TCAACAAGTGATTGTACACACCGCCCGTCGCTCCTACCGATTGAATGGTCCGGTGAGAACTCGGGAAACTTGTTCAAACCTTACCATTTAGAGGAAGGAGAAGTCGTAACAAGGTTTCCGTAGGTGAACCTGC   [1139]
Endolimax                     TAGTCATATGCTTGTGTTAAAGATTAAGCCATGCATGCCTAGGTATAGGAGACTGCGGATGGCTCATTAAATCAGTCAGAAGGATAACCCTGTGAATTGTAGAGCTAATACACTGACCTATCAAATGGTAGGATAGGGGCCTAGCTAATAACGGGTGACGGGGAATTAGGGTTTGACTCCGGAGAGGGAGCCTGAGAAATGGCTACCACTTCCAAGGAAGGCAGCAGGCGCGTAAATTACTCAGTGCCGAAAGGGCGAGGTAGTGACGACAAAT---ACTGATG-T-GGCTGTTAG-CTGAGGGAGCAATTGG--AATGAGCAATTGGAGGGCAAGTCTGGTGCCAGCAGCCGCGGTAATTCCAGCTCCAAGAGTGTATATTAAAGCTGTTGCGATTAAAACGCTCGTAGTTTATACTTTGAACAAAATAGGACGATAGAGGTAGATAGAGGTGTATAAGAACAGAGAATAGGAACAAGGGGGTGGTAGATATTTTCCTGAGAGAGGTGAAATTCAATGACCAGGAAAAGATAGACGAGAGCGAAAGCATTCCACAAAGATGTTTTCATAGATCAAGAACGAAAGTTGGGGGATCGAAGACGATCAGATACCGTCGTAGTCTCAACCATAAACGATGCCGACTAGGGATTGGACAGGACCGAGAAATCAAAGTTGATGGGCTTCGGGGGGAGTATGGTCGCAAGGCAGAAACTTAAAGGAATTGACGGGAGGGCAC-ACCAGGAGTGGAGCGTGCGGCTTAATTTGACTCAACACGGGGAAACTTACCAGGGCCAGATAGCAAGGGGATTGACAGATTGAGAGCTCTTTCATGATATGGTAGGTGGTGGTGCATGGTCGTTCTTAGTTGGTGGTGTGAATTGTCTGGTTAATTCCGATAACGAACGAGACCTTGGCTTACTAAGTATTTCTTGAAGGACTTTTGGCAATAACAGGTCTGTGATGCCCTTGGATGCTCTGGGCCGCACGCGCGCTACAATGCTATAT-TCAGAGTGTGGTTGTACACACCGCCCGTCGCTCCTACCGATTGGGTAATGCGGTGAAAATAGTGGAAAG-TATTTGAACCTTAATATCTAGAGGAAGGAGAAGTCGTAACAAGGTATCCGTAGGTGAACCTGC   [1129]
Entamoeba                     TA-TTATATGCTGATGTTAAAGATTAAGCCATGCATGTGTAAGTATAAGAAACTGCGGACGGCTCATTATAACAGTAATAGGGATAGCTTTGTGAATGATAAAGATAATACTCTGATCTATCAATTGGTAGTATCGAGGACTAGATTATAACGGATAACGAGGAATTGGGGTTCGACATCGGAGAGGGAGCTTTACAGATGGCTACCACTTCTAAGGAAGGCAGCAGGCGCGTAAATTACCCACTTTCGAATTGAAGAGGTAGTGACGACACATAACTCTAGAGTTCTTGAA--GGAATGAGTAGGAGGTAAATTCTCCATCAATTGGAGGGCAAGTCTGGTGCCAGCAGCCGCGGTAATTCCAGCTCCAATAGTGTATATTAAAGTTGCTGTGATTAAAACGCTCGTAGTTGATACTTTGAATAAAATAAGGTGTTTAAAGCAAAAAGCATGGGACAATGAAGGAAAAGGAACAATTGGGGTG-ATTCAGAAAATAACGGGAGAGGTGAAAATCCATGATCGCTATAAGATGCACGAGAGCGAAAGCATTTCACTCAACTGTGTCCATTAATCAAGAACGAAAGTTAGGGGATCGAAGACGATCAGATACCGTCGTAGTCCTAACTATAAACGATGTCAACCAAGGATTGGATCAGAAAGAGAAATCTGAGTTTATGGACTTCAGGGGGAGTATGGTCACAAGGCTGAAACTTAAAGGAATTGACGGAAGGGCAC-ACCAGGAGTGGAGCCTGCGGCTTAATTTGACTCAACACGGGAAAACTTACCAAGACCGAACAGTAGAAGGAATGACAGATTAAGAGTTCTTTCATGATTTATTGGGTAGTGGTGCATGGCCGTTCTTAGTTGGTGGAGTGATTTGTCAGGTTAATTCCGGTAACGAACGAGACTGAAACCTATTAATTATCGGTTAGACCTCTTTTAGCAATAACAGGTCTGTGATGCCCTTAGACATCTTGGGCCGCACGCGCGCTACAATGGAGTTA-CTAGAGAGTATTTGTACACACCGCCCGTCGCTCCTACCGATTGAATAAAGAGGTGAAATTCTAGGAAATGGATTTAAATCTCCTTATTTAGAGGAAGGAGAAGTCGTAACAAGGTTTCCGTAGGTGAACCTGC   [1134]
Filamoeba                     TAGTCATATGCTTGTCTCAAAGATTAAGCCATGCATGTCTAAGAATAATAGTCTGCGAATGGCTCATTAAATCAGTTATAGGGATAACTGTGGCAATTCTAGAGCTAATACGCTGATCTATCAAAAGGTAGGGTAGAGGCCTTGGTTGTAACGGATAACGGGGAATTAGGGTTCGGTTCCGGAGAGGGCGCCTGAGAGATGGCGACCACTTCCAAGGAAGGCAGCAGGCGCGCAAATTACCCAATGCTAATACAGCGAGGTAGTGACAATAAATAACAATGTCGGTCGGCAATTGGAATGAGCACAATTTAAATCCCTTAACAACTAGAGGACAAGTCCGGTGCCAGCACCCGCGGTAATTCCGGCTCTAGTAGCGTATATTAAAGTTGTTGCAGTTAAAAAGCTCGTAGTCTGTACCTTGAGCAAATTGAGGTGTTCAAGGCAGGCAGCATGGGATAATGAATGAAACAGGGGCGGTCGGGGTGCTTCATATGCAGGCGCTAGAGGTGAAATTCTTGGACCGTCTGCAGATGCCCAGATGCGAAAGCGTTGCACCAGTACGTCCCCATTGATCAAGAACGAAAGTTAAGGGAGCGAAGACGATCAGATACCGTCGTAGTCTTAACCCTAAACGATACCGACCAGGGATCGAGTCGGAATGGGAAACCAGAGTCTTTGGGTTCTGGGGGGAATATGGTCGCAAGGCTGAAACTTAAAGGAATTGACGGAAGGGCAC-ACCAGGAGTGGARCCTGCGGCTTAATTTGACTCAACACGGGGAAACTCACTCGGTCAGGACATAGTAAGGATTGACAGGTTGACGGTCCTTTCTTGATTCTATGGGTGGTGGTGCATGGTCGTTCTTAGTTCGTGGAGTGATCTGTCTGGTTAATTCCGCTAACGGACGAGACCTCTCCTTATTAACTACTTCTTAGGGGTACAATGGCAATAACAGGTCTGTGATGCCCTTAGATGTTCGAGGCTGCACGCGCGCTACAATGGTATGG-TCAGCGAGTTCTTGTACACACCGCCCGTCGCTCCTACCGATTGAACGGTCCGGTGAAATCTACGGAAAGTTGAGTAAACCTTACTGTTTAGAGGAAGGAGAAGTCGTAACAAGGTTTCCGTAGGTGAACCTGC   [1138]
Gephyramoeba                  TAATCATACGCTTGTCTTAAAGATTAAGCCATGCATGTCTTAGTATAAGAGACCGCGAACGGCTCAATAAATCAGTTATACGGATAACCGTAGTAATTCTAGAGCTAATACGCAGCCCTATCAAATGGTAATGTAGTGGATTTGGTTATAACGGGTGACAGAGAACTAGGGTTCGGTTCTGGAGAGGGCGCCTGAGAGATGGCGACCACTTCCAAGGAAGGCAGCAGGCGCGCAAATTACCCAATAGGAGTTC---GAGGCAGTGACAATAAATAACAATGCAGGCACTCAATTGGAATGAACGTGGTGTAAACAGCCTATCAATTGGAGGACAAGTCTGGTGCCAGCACCCGCGGTAATTCCAGCTCCAATAGCGTATATTAAAGTTGTTGCAGTTAAAACGCTCGTAGTCGGTACCATGAGTAAATTAGAGTGCTCTAAGCAGGCAGCATGGGATAGGCAATGAAACAGGAACAAGCGGGGGCATTTATATTGCTTGGGGAGGGGTGAAATCCTTGGATCCAAGCAAGATAAACTACTGCAAAAGCATTTGCCAAGTGTGTTTCCATTGATCAAGAACGAAAGTTTGGGGATCGAAGACGATCAGATACCGTCGTAGTCCAAGCTATAAACGATGGCGACCACAACTTGAGCATGA-CGAGAAATCAGAGTGTTTGGCTTCCGGGGGAAGTATGGTCGCAAGGCTGAAACTTAAAGGAATTGACGGAAGGACACCACCAGGAGTGGAGCCTGCGGCTTAATTTGACTCAACACGG-AAAACTCACGAGGTCCAGACATAAGTATGATTGACAGATTGAACGCTCTTTCTTGATTTTATGGGTGGTGGTGCATGGCCGTTCTTAGTTCGTGGATTGATTTGTCTGGTTGATTCCGATAACGAACGAGATCTCAACCTGCTAAATACTTCTTAGAGGGACTGCGGCAATAACAGGTCTGTGATGCCCTTAGATGTTCTCGGCTGCACGCGCGCTACACTGATGGTT-CTAATTAGTGATTGTACACACCGCCCGTCGCTCCTACCGATTGAATGGTCCGATGAAATCTGCGGAAAGCTGATTAAATCTTATCATTTAGAGGAAGGAGAAGTCGTAACAAGGTCTCCGTAGGTGAACCTGC   [1134]
Glaeseria                     --------TGCTTGTTTAAAAGATTAAGCCATGCATGTCTAAGTATAAGAAACTGCAAATGGCTCATTATATCAGTTATGTGGATAACTGTAGGAATTCTAGAGCTAATACACTGCCCTATCAAATCGTAGTGTAGGGGACTTGGTTGTAACGGGT-ACGGGGAATTAGGGTTCGATTCCGGAGAGTTAGCCTTAAAAATAGCTAACATTACCAAGGTAAGCAGCAGGCGCGTAAATTATCCAATCCCAATTCGGGGAGATAGTGACAAGAAATATCGGTGTGGAGTTTCGATCGAAATGAGTACAATTTAAAAACCTTAACAATTGGAGGGCAAGTCTGGTGCCAGCAGCCGCGGTAATTCCAGCTCCAATAGCGTATATTAAAGTTGTTGCGGTTAAAAAGCTCGTAGTTGGTACTTTGAATAAATTAGAGTGTTCAAAGCAGGCAGCATGGGATAGAGAATGAAATAGGGACAGTTGGGGTCGCTTGTACTCAGTGGTAAGAGGTGAAATTCTAGGACCCATTGAAGACAAACAAGTGCGAAGGCATTCGACAAGGATGTTTTCATTAATCAAGAACGAAAGTTATGGGATCGAAGATGATCAGATACCGTCGTAGTCATAACCGTAAACTATGTTGACTCAGGATCTGTCAGGCATGCGAAAGCAAAGTATTCGAACTCCGGGGGGAGTATGGTCGCAAGGCTGAAACTTAAAGGAATTGACGGAAGGGCACCACCAGGAGTGGAACCTGCGGCTTAATTTGACTCAACACGGGGAAACTTACCCAGTCCGGACGCGACGAGGATTGACAGATTGATAGTTCTTTCTTGATTTTGTGGGAGCCGGTGCATGGCCGTTTTTAGTTGGTGGAGTGATTTGTCTGGTTAAGTCCGATAACGAACGAGACCTAATTTTATTAAATACTTCTTAGAGAGACCCTGGCAAAAACAGGTCTGTGATGCCGCTAGATGTCTGGGGCTGCACGCGCGTTACACTGATGTGT-TCAACAAGTGATTGTACACACCGCCCGTCGCTTCTACCGATCGAACTACTCGATGAGGACTCGGGAAACCTGTTCGAATCTCGCAGTTTAGAGGAAGAAGAAGTCGTAACA-GGT------------------   [1111]
Hartmannella_abertawensis     TAGTCATATGCTTGTCTCAGAGATTAAGCCATGCATGTCTAAGTATAAGAAACTGCGAATGGCTCATTAAATCAGTTATCTGGATAACCGTAGTAAATCTAGAGCTAATACACTGCCCTATCAAATGGTAGAGTATCGGTCTTGGTCGTAACGGGTGACGGGGGATTAGGGTTCGATTCCGGAGAGGGAGCCTGAGAAACGGCTACCACTTCCAAGGAAGGCAGCAGGCGCGCAAATTACCCAATCCCGACACGGGGAGGTAGTGACAAGAAATACCATTGTAATCTTACGATTGGAATGAGTACAATTTAAATCCCTTAACGATCGGAGGGCAAGTCTGGTGCCAGCAGCCGCGGTAATTCCAGCTCCAATAGCGTATATTAAAGTTGTTGCAGTTAAAAAGCTCGTAGTTGGTACTTTGAGGAAATTAGAGTGTTCAAAGCAGGCAGCATGGGATAGAAAATGAGATAGGGACAGTTGGGGGCATTAGTATTTAGTTGTCAGAGGTGAAATTCTAGGATTTACTAAAGACTGACCAATGCGAAAGCATTTGCCAAGGATGTTTTCATTAATCAAGAACGAAAGTAGGGGGATCGAAGACGATCAGATACCGTCGTAGTCTCTACCGTAAACTATGCCGACCAGGGATCCGGCGGGCATGAGAAATCAAAGTGTTTGGGTTTTGGGGGGAGTATGGTCGCAAGGCTGAAACTTAAAGGAATTGACGGAAGGGCACCACCAGGAGTGGAACCTGCGGCTTAATTTGACTCAACACGGGGAAACTTACGAGGTCAGGACACTGTGAGGATTGACAGATTGAAAGCTCTTTCTTGATTCAGTGGGTGGTGGTGCATGGCCGTTCTTAGTTGGTGGAGTGATTTGTCTGGTTAATTCCGTTAACGAACGAGACCTTAACCTGCTAAATACTTCTTAGAGGGACTATGGCAATAACAGGTCTGTGATGCCCTTAGATGTTCTCGGCCGCACGCGCGTTACACTGACGGAG-TCAACGAGCGATTGTACACACCGCCCGTCGCTCCTACCGATTGAACGGTCCGGCGAGAACTCCGGAAAGCTGTTCGAACCTTACCGTTTAGAGGAAGGAGAAGTCGTAACAAGGTATCCGTAGGTGAACCTGC   [1139]
Hartmannella_vermiformis      TAGTCATATGCTTGTCTCAAAGATTAAGCCATGCATGTCTAAGTATAAGAAACTGCGAATGGCTCATTATATCAGTTATGTGGATAACTGTAGGAATTCTAGAGCTAATACACTGCCCTATCAAATCGTAGTGTAGAGGACTTGGTTGTAACGGGT-ACGGGGAATTAGGGTTCGATTCCGGAGAGGCCGCCTGAGAAACGGCGACCACTTCCAAGGAAGGCAGCAGGCGCGTAAATTATCCAATCCCAATTCGGGGAGATAGTGACAAGAAATAGCGGTGTAGGGTTCCGATCGCAATGAGTACAATTTAAAAACCTTAACAATTGGAGGGCAAGTCTGGTGCCAGCAGCCGCGGTAATTCCAGCTCCAAGAGTGTATATTAAAGTTGTTGCGGTTAAAAAGCTCGTAGTTGGTACTTTGAATAAATTAGGGTGTTTAAAGCAGGCAGCATGGGATATAGAATGAGATAGGGATAGTTGAGGTCGCTCGTATTCAGTGGTCAGAGGTGAAATTCTAAGACCCACTGAGGACGAACTAATGCGAAGGCATTCGACAAGGATGTTTTCATTAATCAAGAACGAAAGTTGTGGGATCGAAGATGATTAGATACCGTCGTAGTCACAACCGTAAACTATGTTGACTCAGGATTTGGCAAGCATGCGAAAGCAAAGTATTCGAACTCCGGGGGGAGTATGGTCGCAAGGCTGAAACTTAAAGGAATTGACGGAAGGGCACCACCAGGAGTGGAACCTGCGGCTTAATTTGACTCAACACGGGGAAACTTACCCAGTCCGGACACAACGAGGATTGACAGATTGATAGCTCTTTCTTGATTTTGTGGAAGCCGGTGCATGGCCGTTTTTAGTTGGTGGAGTGATTTGTCTGGTTTAGTCCGATAACGAACGAGACCATATTCTATTAAATACTTCTTAGAGAGACTCTGGCAAAAACAGGTCTGTGATGCCGCTCGATGTCTGGGGCTGCACGCGCGTTACACTGAAGTGT-TCAACAAGTGATTGTACACACCGCCCGTCGCTTCTACCGATTGAATTATTCGATAAGGACTCGGGAAACCTGTTCGAATCTCATAATTTAGAGGAAGAAGAAGTCGTAACAAGGTCTCCGTAGGTGAACCTGC   [1138]
Heleopera                     -------------------------------------------------------------------------------------------------------------------------------------------------------------------------------------------------------------------------------------------------------------------------------------------------------------------------------------------------------------GGCGCGGGTATTCCAGCTCCAATAGTGTATACTAAAGTTGCTGCGGTTAAAAAGCTCGTAGTTGGTACTTTGAAAAAATTAGGGTGTTTAAAGCAGGCAGCATGGGATAATAGATGAGACAGGGATAGTTGGGGTCGCTCGTATTGAGTTGTCAGAGGTGAAATTCTAGGATTAACTCAAGACGAACTAATGCGAAAGCATTCGGCAAGGATGTTTTCATTAATCAAGAACGAAAGTTGGGGGATCGAAGATGATCAGATACCGTCGTAGTCTCAACTGTAAACTATGTCGACCGAGGATCCGGCGGGCATGAGAAATCAGAGTATTTGGACTCCGGGGGGAGTATGGTCGCAAGGCTGAAACTTAAAGGAATTGACGGAAGGGCACCACCAGGAGTGGAACCTGCGGCTTAATTTGACTCAACACGGGGAAACTTACCAGGTCCGGACACAGTGAGGATTGACAGATTGATAGCTCTTTCTTGATTCCGTGGAAAGTGGTGCATGGCCGTTTTTAGTTGGTGGAGTGATTTGTCTGGTTAATTCCGTTAACGAACGAGACCTTGACCTATTAAATACTTCTTAGAGGGACCCTGGCAACAACAGGTCTGTGATGCCCTTCGATGTTCTGGGCCGCACGCGCGTTACAATGACGTGTCTCAACGAGCCTTTGTACACACCGCCCGTC--------------------------------------------------------------------------------------------------------   [687]
Hyperamoeba                   ------TATGCTTCTCCTAAAGACTAAGCCATGCATGCCTCCGAATAGGAATCTGCGAACGGCTCCGCAAACCAGTTGTGCGGATAACCCTGGTAATTCTGAGGCTAATACACTGACCTATCAAATGGCAGCGTAAGGGAC-TGGTGACAACGGGT-ACAGAGGATAAGGGTTCGATCCTGGAGAGTGGGCCTGAGAGATTGCTCACACTTCTAAGGAAGGCAGCAGGCGCGCAACGTTCCCCTTGGGCAAT-CTCGAGGGCGTTAGGGGACATATGAATGCCTGTGGGCAATTCAAATGGGTCTGTTCTAAACAGCCTAACAATTAGAGGACAAGTCTGGTGCCAGCACCCGCGGTAATTCCAGCTCTAATAGCATACGTTAAAGTTGTTGCGGTTAAAACGCTCGTAGTCGGTACCATGACCAAACCGGGGTGATCAAAGCATGTAGCATGGTATACGGGGTAAGAAAGGGAT-GTCGAGGGTGACCGAATTGCTGGGCGAGTGGTGAAATACGTTGACCCTAGCAAGTCGACCAAAGGCGAAAGCAGTCATCAAGGGCATACCCGTTGATCAAGAGCGAAAGTTAAGGGTTCGAAGACGATCAGATACCGTCGTAGTCTTAACTATAAATGATGC-AACCAGGGATAGGACCTGAACGAGAAATTACAGTCTTTGGGTTCTGGGGGGAGTATGGTCGCAAGGCTGAAACTTAAAGGAATTGACGGAAGGGCAC-ACAAAGAGTGGAACCTGCGGCTTAATTTGACTC-ACACGGGAAAACTCACCAGGTCCGGATACACGTATGAAAGTCAAGCTGAAAGACTTTACTCAATGATGTAAGTGGTGGTGCATGGTCGTTCTTAGTTCGTGGATTGATTTGTCTGGTCTATTCCGATAACGAGCGAGACCCCATCGTTCCTAATACTTCTTAGACGTATCAGGTTAATAACAGGTCAGTCATGCCCTTAGATGTTCTGGGCCGCACGCGCGTTACAATGGCATGT-AAAGCAAGTGATTGTACACACCGCCCGTCGCTGCTACCGATTGGGTTTTACAGTTACGTGTTTGGAAAATTCCAATTACTGTGCGGCCTAGAGGAAGCAGAAGTCGTAACAAGGTAATCGTAG----------   [1116]
Korotnevella                  TAGTCATATGCTTGTCTTAAAGATTAAGCCATGCATGTCTAAGTATAAGAAACTGCGAATGGCTCATTAAATCAGTTATACGGATAACCGTGGTAAACCTAGAGCTAATACACTGCCCTATCAAATGGTARTATAGAGGACTTGGTGGTAACGGGTAACGGAGAATCAGGGYTTGATTCCGGARAAGGAGCCTGAGAAACGGCTACTACTTCCAAGGAAGGCAGCAGGCGCGCAAATTACCCAATCCCGACACGGGGAGGTARTGACAAAAAATAACAATACCGGCTGGTAATTGGAATGAGTACAATCYAAACCCCTTATCAATTGGAGGGCAAGTCTGGTGCCAGCAGCCGCGGTAATTCCAGCTCCAATAGCATATATTAAAGTTGTTGCAGTTAAAAAGCTCGTAGTTGGTACTTTGAGTAAATTAGAGTGTTCAAAGCAAACAGCATGGGATAAATAATGAAAAAGGGATAGTTGGGGGCATTAGTATTTAATTGTCAGAGGTGAAATTCTTGGATTTATGAAAGACTAACTTCTGCGAAAGCATTTGTCAAAGATGTTTTCATTAATCAAGAACGAAAGTTAGGGGATCGAAGACGATCAGATACCGTCGTAGTCTTAACCATAAACTATGCCGACCAGGGATTGGATCAGCACGAGAAATCAAAGTTTTTGGGTTCTGGGGGGAGTATGGTCGCAAGGCTGAAACTTAAAGGAATTGACGGAAGGGCACCACCAGGAGTGGAGCCTGCGGCTTAATTTGACTCAACACGGGAAAACTTACCAGGTCCAGACACAGTTAGGATTGACAGATTGAGAGCTCTTTCTTGATTCTGTGGGTGGTGGTGCATGGCCGTTCTTAGTTGGTGGAGTGATTTGTCTGGTTAATTCCGATAACGAACGAGACCTCAGCCTGCTAATTACTTCTTAGAGGGACRCTGGCAATAACAGGTCTGTGATGCCCTTAGATGTTCTGGGCCGCACGCGCGCTACACTGATATAA-TCAACAAGTGATTGTACACACCGCCCGTCGCTCCTACCGA-TGAATGGTCCGGTGAAATCTTAGGAAATTTGAGTAAACCTTGCCATTTAGAGGAAGGAGAAGTCGTAACAAGGTTTCCGTAGGTGAACCTGC   [1138]
Laccaria                      TAGTCATATGCTTGTCTCAAAGATTAAGCCATGCATGTCTAAGTATAAGAAACTGCGAATGGCTCATTAAATCAGTTATAGGGATAACTGTGGTAATTCTAGAGCTAATACACTGCCCTATCAAATGGTAGGATAGAGGCCTTGGTTTCAACGGGTAACGGGGAATAAGGGTTCGATTCCGGAGAGGGAGCCTGAGAAACGGCTACCACATCCAAGGAAGGCAGCAGGCGCGCAAATTACCCAATCCCGACACGGGGAGGTAGTGACAATAAATAACAATATAGGCTTATAATTGGAATGAGTACAATTTAAATCCCTTAACAATTGGAGGGCAAGTCTGGTGCCAGCAGCCGCGGTAATTCCAGCTCCAATAGCGTATATTAAAGTTGTTGCAGTTAAAAAGCTCGTAGTTGATACCTTGAGAAAATTAGAGTGTTCAAAGCAGGCAGCATGGAATAATAAATGAAATAGGGATAGTTGGGGGCATTGGTATTGAGTCGCTAGAGGTGAAATTCTTGGATTGACTCAAGACCGACTATTGCGAAAGCATTTGCCAAGGATGTTTTCATTAATCAAGAACGAAGGTTAGGGGATCGAAAACGATCAGATACCGTTGTAGTCTTAACAGTAAACTATGCCGACTAGGGATCGGGTCGGCACGAGAAATCAAAGTCTTTGGGTTCTGGGGGGAGTATGGTCGCAAGGCTGAAACTTAAAGGAATTGACGGAAGGGCACCACCAGGTGTGGAGCCTGCGGCTTAATTTGACTCAACACGGGGAAACTCACCAGGTCCAGACATAACTAGGATTGACAGATTGATAGCTCTTTCATGATTTTATGGGTGGTGGTGCATGGCCGTTCTTAGTTGGTGGAGTGATTTGTCTGGTTAATTCCGATAACGAACGAGACCTTAACCTGCTAAATACTTCTTAGAGGGACTGTGGCAATAACAGGTCTGTGATGCCCTTAGATGTTCTGGGCCGCACGCGCGCTACACTGACAGAG-CCAGCGAGTTATTGTACACACCGCCCGTCGCTACTACCGATTGAATGGCTTAGTGAGGTCTCCGGAAAGCTGATCAAACTTGGTCATTTAGAGGAAGTAAAAGTCGTAACAAGGTTTCCGTAGGTGA------   [1133]
Lamproderma                   TAGT-GTATGCTTCTCCTAAAGACTAAGCCATGCATGCCTTCGAATAAGAATCTGCGAACGGCTCCGCAAACCAGTTGTGCGGATAACCCTGGTAATTCTGAGGCTAATACACTGACCTATCAAACGGCAGCGTAAGGGAC-TGGTGACAACGGGT-ACAGAGGATTAGGGTTCGATCCTGGAGAGTGGGCCTGAGAGATTGCTCATACTTCTAAGGAAGGCAGCAGGCGCGCAACGTTCCCCTTGGGCAAT-CCCGAGGGCGTTAGGGGACATATGAATGCCTGGTGGCAATTCAAATGGGTCTGTTGTAAACAGGCTAACAATTAGAGGACAAGTCTGGTGCCAGCACCCGCGGTAATTCCAGCTCTAATAGCATACGTTAAAGTTGTTGCGGTTAAAACGCTCGTAGTCGGTACCATGATCAAACTGGGGTGATCAAAGCAGGTAGCATGGCATAAGGGGCAGAAAAGGGGTGTTCGAGGGTGACCGAATTGCCGGGCGAGTGGTGAAATACGTTGACCCTGGCAAGTCGACCAAAGGCGAAAGCAGTCATCAAGGGCACGCCCGTTGATCAAGAGCGAAAGTTAAGGGTTCGAAGACGATCAGATACCGTCGTAGTCTTAACTATAAATGATACTGGCCAGGGATGGGACCTGGAGGAGAAATCAGAGTCTTTGAGTTCTGGGGGGAGTATGGTCGCAAGGCTGAAACTTAAAGGAATTGACGGAAGGGCAC-ACAAAGAGTGGAACCTGCGGCTTAATTTGACTCAACACGGGAAAACTCACCAGGTCCGGATACACGTATGAAAGACAAGCTGAAAGACTTTTCTCAATGATGTAAGTGGTGGTGCATGGTCGTTCTTAGTTCGTGGAGTGGTTTGTCTGGTCTATTCCGATAACGAGCGAGACCCCGGCGTTCCTAATACTTCTTAGACGTATCAGGTTAATAACAGGTCTGTCATGCCCTTAGATGTTCTGGGCCGCACGCGCGTTACAATGGCATGC-TTAGAGAGTTATTGTACACACCGCCCGTCGCTGCTACCGATTGGGTTTTGCGGTTACGCGTTCGGAAAGTCCTAATTACCGCACGGCCTAGAGGAAGCAGAAGTCGTAACAAGGTAATCGTAGGTGAACCTGC   [1134]
Leptomyxa                     TAGTCATATGCTTGTCTGAAAGATTAAGCCATGCATGTCTAAGTRTAAGAAACTGCGGACGGCTCATTAAATCAGTTATCTGGATAACCGTAGTAATTCTAGAGCTAATACACTGCCCTATCAAATGGTAGTATAGAGGACTTGGTTATAACGGGTAACGGGGAATTAGGGTTCGATTCCGGAGAGGGGGCCTGAGAGATGGCCACCACTTCCAAGGAAGGCAGCAGGCGCGCAAATTACCCAATCCCAATTCGGGGAGGTAGTGACAAGAAATACCAGTACAGGGTACTGATTGGAATGAATACAATTTAAAAACCTTAACGATTGGAGGGCAAGTCTGGTGCCAGCAGCCGCGGTAATTCCAGCTCCAATAGTGTATATTAAAGTTGCTGCAGTTAAAAAGCTCGTAGTTGGTACTGTGAAGAAATTAGAGTGTTCAAAGCAGGCAGCATGGGATAGAAAATGAAATAGGGATAGTTGGGGTCACTAGTATTTAATTGTCAGAGGTGAAATTCTAAGATTTATTAAAGACTAACTACTGCGAAAGCATTTGACAAGGATGTTTTCATTAATCAAGAACGAAAGTTGGGGGATCGAAGATGATCAGATACCGTCGTAGTCTCAACCATAAACTATGCCGACCAAGGATCCGGCGGGCAAGAGAAATCAAAGTATTTGGGCTCCGGGGGGAGTATGGTCGCAAGGCTGAAACTTAAAGGAATTGACGGAAGGGCACCACAAGGARTGGAACCTGCGGTTTAATTTGACTCAACACGGGGAAACTTACCAGGTCCAGACACAGTGAGGATTGACAGATTGAGAGTTCTTTCTTGATTCTGTGAGTGGTGGTGCATGGCCGTTTCTAGTTGGTGGAGTGATTTGTCTGGTYAATTCCGTTAACGAACGAGACCTTAACCTATTAAATACTTCTTAGAGGGACTCTGGCAAAAACAGGTCTGTGATGCCCTTAGATGTTCTGGGCCACACGCGCGTTACACTGACATAT-TCAACGAGCGTTTGTACACACCGCCCGTCGCTCCTACCGATTGAATGGTCCGGCGAGAACTCAAGAAATTTGTTCAAACCTTACCATTTAGAGGAAGGAGAAGTCGTAACAAGGTTTCCGTAGGTGAACCTGC   [1139]
Lingulamoeba                  TAGTCATATGCTTGTCTCAAAGATTAAGCCATGCATGTCTAAGTATAAGAAACTGCGAATAGCTCATTATAACAGTAAACAGGATAACCGTAGGAAAAT-ACAGCTAATACACTGCCCTATCAAATGGTAGTATAGAGGACTTGGTGATAACGGGTAACGGAGAATTAGGGTTTGATTCCGGAGAGGGAGCCTGAGAAACGGCTACCACTTCTAAGGAGGGCAGCAGGCGCGTAAATTACCCAATCCTAATACAGGGAGGTAGTGACAAGAAATATCAAAAACCGTGGTTTATTGAAATGAGAACAATTTAAACTA---AACAATTAGAGGGCAAGTCTGGTGCCAGCAGCCGCGGTAATTCCAGCTCTAATAGCGTATATTAAAGTTGTTGCAGTTAAAAAGCTCGTAGTTGGTACTGTGAGTAAATTAGAGTGTTTAAAGCAATCAGCATGGGATAATAAATGAAATAGGGATAGTTGGGGGCATTTGTATTTAATTGTCAGAGGTGAAATTCTTGGATTTATGAAAGACAAACTACTGCGAAAGCATTTGCCAAGGATGTTTTCATTAATCRAGAACGAAAGTTAGGGGATCGAAGATGATCAGATACCGTCGTAGTCCTAACCATAAACTATGCCGACCAGGGATTAGTTTAGCATGAGAAATCAAAGTTTTTGGGTTCCGGGGGGAGTATGGTCGCAAGGCTGAAACTTAAAGGAATTGACGGAGGGGCACCACAAGGCGTGGAGCTTGCGGCTTAATTTGACTCAACACGGGAAAACTTACCAGGCCAMGACATTTGAAGGATTGACAGATTGAGAGCTCTTTCTTGATTATTTGGGTGGTGGTGCATGGCCGTTCTTAGTTGGTRGAGTGATTTGTCTGGTTAATTCCGTTAACGAACGAGACCTCATCTTACTAAATACTTCTTAGAAGGACTGTGGCGATAACAGGTCTRTGATGCCCTTAGATGTTCTGGGCTGCACGCGTGCTACACTGATAAAA-TCAACAAGTTTTTGTACACACCGCCCGTCGCTGCTACCGATTGAATGATCCAGTGAAATCTCTGGAAAATTGATTAAACTTTATCATTTAGAGGAAGCAAAAGTCGTAACAAGGTTTCYGTAGGTGAACCTGC   [1135]
Lobosea                       TAGTCATATGCTTGTCTTAAAGATTAAGCCATGCATGTCTAAGTATAAGAAACTGCGAATGGCTCATTAAATCAGTTATACGGATAACCGTAGTAATTCTAGAGCTAATACACTGCCCTATCAAATGGTAGTGTAGTGGACTTGGTGATAACGGGTAACGGAGAATTAGGGTTCGATTCCGGAGACGGTGCCTGAGAGATGGCAACGACTTCCAAGGAAGGCAGCAGGCGCGCAAATTACCCAATCTCAATACGAGGAGGTAGTGACAATACATAACAATACAGGCTTGTAATTGGAATGAGTACAATTTAAACCCCTTAACAATTGGAGGACAAGTCTGGTGCCAGCACCCGCGGTAATTCCAGCTCCAATAGCGTATATTAAAGTTGTTGCAGTTAAAAAGCTCGTAGTTGGTACTTTGAAAAAATTAGAGTGTTTAAAGCAGGCAGCATGGGATAATAAATGAAATAGAGATGGTTGGGGATATTTATATTCCATGGTCAGAGGTGAAATTCTTGGATTCATGGAAGATAAACAAATGCGAAAGCATTTATCAAGGATGTTTTCATTAATCAAGAACGAAAGTTAGGGGATCGAAGACGATCAGATACCGTCGTAGTCTTAACCATAAACGATGCGGACCAGGGATTGGGCCAGAATGAGAAATCAGAGTCTTTGCGTTCCGGGGGGAGTATGGTCGCAAGGCTGAAACTTAAAGGAATTGACGGAAGGGCACCACCAGGAGTGGAGCCTGCGGCTTAATTTGACTCAACACGGGGAAACTCACCAGGTCCAGACATAGTAAGGATTGACAGATTGAGAGCTCTTTCTTGATTCTATGGGTGGTGGTGCATGGCCGTTCTTAGTTGGTGGAGTGATTTGTCTGGTTAATTCCGATAACGAACGAGACCTCAGCCTGCTAACTACTTCTTAGAGGGACTATGGCAATAACAGGTCTGTGATGCCCTTAGATGTTCTGGGCTGCACGCGCGCTACAATGACTATC-TCAACAAGTGATTGTACACACCGCCCGTCGCTCCTACCGATTGAATGATCCGGTGAAATCTTGGGAAACTTGCTTAAACCTTATCATTTAGAGGAAGGAGAAGTCGTAACAAGGTTTCC--------------   [1125]
Mastigamomeba                 TAGTCATATGCTTGTGTTAAAGATTAAGCCATGCATGCCTAAGAACAAGAATCTACGGACGGCTCAGAAATTTTGGAGAATGGATAACCCTGTTAATGT-AGAGCTAATACAAAAACCTATCAAATGGTAGGGTCGTGGCCTTGGTGATAACGGGTAACGGGGAATCAGGGCTCGATTCCGGAGAGGGGGCGCGAGAATTGGCCACCACTTCCAAGGAAGGCAGCAGGCGCGTAAATTACTCCCTGGAGATACTCCGAGGTAGTGACGACAAATATCAATGCAGCTTGGTAATTGAAATGAGCTAAATTTAAATCCCTTAACAATTGGAGGGCAAGTCTGGTGCCAGCAGCCGCGGTAATTCCAGCTCCAAGAGTGTATACTAAAGCTGTTGCGGTTAAAACGCTCGTAGTTTGTACCTTGAATAAAATAGAGTGTTTCAAGCAGGCAGCATGGGATAAAATAATCAATAGGGACAATCGGGGTGGTTTATATTTCCATGTTAGAGGTGAAATTCTATGATTATGGAGAGATAAACTAAAGCGAAAGCATTCCACAAGAGTGTTTTCATTGATCAAGAACGACAGTTGGGGGATCGAAGACGATCAGACACCGTCGTAGTCTCAACAATAAACGATGCCGACCAGAGATTGGGCAGGAAAGCGAAATCAGAGTGTTTGGGCTTCGGGGGGAGTATGGTCGCAAGGCTGAAACTTAAAGGAATTGACGGAAGAGCAC-ACAAGAAGTGGAGCCTGCGGCTTAATTTAC-TCAACACGGGGAACCTCACCAGGTCCGGACAGTGGAAGGATTGACAGATTGAGAGCTCTTTCTTGATTCATTGGGTGGTGGTGCATGGCCGTTCTTAGTTCGTGGTGCAAATTGTCTGTGTAATTCCGTTAACGAACGAGACCTTAACCTACTAAATACTTCTTAGAGGGACTAT---AATAACAGGTCTGTGATGCCCTTCGATGTCCTGGGCTGCACGCGCGCTACACTGATAGAG-TGAAAGAGTATTTGTCCACACCGCCCGTCGCTCCTACCGATTGGATGGTCCGGTGAAGATAACGGAATGTTATCTTAACCTTATTATCTAGAGGAAGGAGAAGTCGTAACAAGGTAACCGTAGGTGAACCTGC   [1133]
Mastigella                    TAGTCATATGCTCGTGTTAAAGATTAAGCCATGCATGCCTAAGTACAGGAAACTGCGGACGGCTCCATAGATCAGTAATTGGGATAACCCTGTTAATTGTAGAGCTAATACACTGACCTATCAAATGGTAGGATAGTGGCCTTGGTTATAACGGGTAACGGGGAATCAGGGCTCGATTCCGGAGAGGGAGCCTGAGAAACGGCTACCACTTCCRAGGAAGGCAGCAGGCGCGTAAATTACTCCCTGCCGACACGGCGAGGTAGTGACGACAAATACCAAGGTCAGCCGACTATTGGAATGAGCAGAATTTAAATCCCTCAACAATTGGAGGGCAAGTCTGGTGCCAGCAGCCGCGGTAATTCCAGCTCCAAGAGTGTATACTAAAGCTGTTGCGGTTAAAACGCTCGTAGTTGATAGAGTGATTCAAGCAGGCGGA--AACGCTTTGAGCATGGGATAAACTATGAGATAGGGACAGCCGGGGTCGTTAATACTTCCGTGCTAGGGGTGAAATCCTATGATTACGGAAAGATTAACTAGTGCGAAAGCATTCGACAAGGATGTTTTCATTAATCAAGAACGAAAGTTGGGGGATCGAAGACGATCAGATACCGTCGTAGTCTCAACCATAAACGATGCCGACCAGGGATCGAGCGGCACAGAGAAATCAGAGTGTCTGGGCTTCGGGGGGAGTATGGTCGCAAGGCTGAAACTTAAAGGAATTGACGGAAGGGCAC-ACAAGAAGTGGA--CTGCGGCTTAATTTGACTCAACACGGGGAAACTTACCAGGTCCAGACAGTGGAAGGATTGACAGATTGAGAGCTCTTTCTAGATTCGCTGGGTGGTGGTGCATGGCCGTTCTTAGTTCGTGGTGTAAATTGTCTGTGTAATTCCGCTAACGAACGAGACCTTAACCTGCTAACTACTTCTTAGAGGGACTATKSCAATAACAGGTCTGTGATGCCCTTCGATGTCCTGGGCCGCACGCGCGCTACACTGACTGAG-TGAATGAGTTTTTGTACACACCGCCCGTCGCTCCTACCGATTGGATGATCCGGTGAAGGTTACGGAAAGTGACCTAAACCTTATTATCTAGAGGAAGGAGAAGTCGTAACAAGGTTTCCGTAGGTGAACCTGC   [1134]
Mayorella                     TAGTCATATGCTTGTCTCAAAGATTAAGCCATGCAAGTCTAAGTATAAAAAACTGCGAATGGCTCATTAAATCAGTTATTCGGATAACTGTAGTAAATCTAGAGCTAATACACTGCCCTATCAAATGGTAGTACAGAGGCCTTGGTGATCACGGGTGACGGGGAATTAGGGTTCGATTCCGGAGAGGGAGCCTGAGAGACGGCTACCACTTCTAAGGAAGGCAGCAGGCGCGCAAATTACCCAATGCCAATACGGCGAGGTAGTGACAAGAAATAACAATACAAATTTGTAATTGGAATGTGTACAATTTAAACACCTTAACAATTGGAGGGCAAGTCTGGTGCCAGCAGCCGCGGTAATTCCAGCTCCAATAGCGTATATTAAAGTTGTTGCAGTTAAAAAGCTCGTAGTTGGTACTTTGAATAAATTAGAGTGTTTAAAGCAGGCAGCATGGGATACGAAATGAAATAGGGACGGTTGGGGGCATTGGTATTTCATTGTCAGAGGTGAAATTCTTGGATTTATGAAAGACCAACTACTGCGAAAGCTTTTGCCAAGGACGTTTTCATTAATCAAGAACGAAAGTTAGGGGATCGAAGACGATCAGATACCGTCGTAGTCTTAACCATAAACTATGCCGACCAAGGATTGGGCCAGCACGAGAAATCAAAGTCTTTGGGTTCCGGGGGGAGTATGGTCGCAAGGCTGAAACTTAAAGGAATTGACGGAAGGGCACCACCAGGAGTGGAGCCTGCGGCTTAATTTGACTCAACACGGGAAAACTTACCAGGTCCAGATATAGGAAGGATTGACAGATTGATAGCTCTTTCTTGATTCTATAAGTGGTGGTGCATGGCCGTTCTTAGTTGGTGGATCGATTTGTCTGGTTAATTCCGTTAACGAACGAGACCTTTACTT-TTAAATACTTCTTAGAGGGACTACGGCAATAACAGGTCTGTGATGCCCTTAGATGTTCTGGGCCGCACGCGCGCTACACTGATGAAC-TCAACGAGTGGTTGTACACACCGCCCGTCGCTCCTACCAATTGAATGGTCCGGTGAAATGTTCGGAAATTCCATTAAACCTTATCATTTAGAGGAAGGAGAAGTCGTAACAAGGTATCCGTAGGTGAACCTGC   [1138]
Monosiga                      TAGTCATATGCTTGTCTCAAAGATTAAGCCATGCATGTCTAAGTATAAGAAACTGCGAATGGCTCATTAAATCAGTTATCGGGATAACCGTAGTAATTCTAGAGCTAATACACTGCCCTATCAAATGGTAAGGTATTGGCCTTGGTCGCAACGGGTAACGGGGAATTAGGGTTCGGTTCCGGAGAGGGGGCCTGAGAAATGGCCACCACATCCAAGGAAGGCAGCAGGCGCGCAAATTACCCAATCCTGACACAGGGAGGTAATGACAATAAATAACAATGCAGGCTTGTAATTGGAATGAGTACAATTTAAATCTCTTACCAATTGGAGGGCAAGTCTGGTGCCAGCAGCCGCGGTAATTCCAGCTCCAATAGCGTATATTAAAGTTGTTGCAGTTAAAAAGCTCGTAGTTGATACTTTGAAAAAATTAGAGTGTTCAAAGCAGGCAGCATGGAATAATGAATGAGATAGGGACAGTTGGGGGCATTAGTATTTAATTGTCAGAGGTGAAATTCTTGGATTTATGAAAGACTAACTTCTGCGAAAGCATTTGCCAAGGATGTTTTCATTAATCAAGAACGAAAGTTAGGGGATCGAAGACGATTAGATACCGTCGTAGTCCTAACCATAAACTATGCCGACTAGGGATCAGTTTGGCATGAGAAATCAAAGTCTTTGGGTTCTGGGGGGTGTATGGTCGCAAGGCTGAAACTTAAAGGAATTGACGGAAGGGCACCACCAGGAGTGGAGCCTGCGGCTTAATTTGACTCAACACGGGGAAACTCACCAGGTCCAGACATAGTAAGGATTGACAGATTGAGAGCTCTTTCTTGATTCTATGGGTGGTGGTGCATGGCCGTTCTTAGTTGGTGGAGTGATTTGTCTGGTTAATTCCGTTAACGAACGAGACCTTAACCTGCTAAATACTTCTTAGAGGGACTTTGGCAATAACAGGTCTGTGATGCCCTTAGATGTTCTGGGCCGCACGCGCGCTACACTGACGAAG-GCAGCGAGTTTTTGTACACACCGCCCGTCGCTACTACCGATTGAATGGTTTAGTGAGGTCTCGGGAAACTTGCTCAAACTTGATCATTTAGAGGAAGTAAAAGTCGTAACAAGGTTTCCGTAGGTGAACCTGC   [1139]
Multicilia                    TAG-CATATGCTTGTCTCAAAGATTAAGCCATGCATGTCTAAGTATAAGAAACTGCGAATGGCTCATTAAATCAGTTATTGGGATAACCGTAGTAATTCTAGGGCTAATACACTGCCCTATCAAATGGTAGTATAGAGGACTTGGTCGTAACGGGTAACGGAGAATTTAGGTTTGATTCCGGAAAGGGAGCCTGAGAAACGGCTTCCACTTCCAAGGATGGCAGCAGGCGCGCAAATTACCCACTGGGAACTT---GAGGTAGTGACAAGGAATAACAATGCAGGTTCTTAATTGGAATGAATCGAATTTAAACCCTTCATCAATTGGAGGGCAAGTCTGGTGCCAGCAGCCGCGGTAATTCCAGCTCCAATAGCGTATATTAAAGTTGTTGTAGTTAAAAAGCTCGTAGTTGATACTTTGAATAAATTAGAGTGTTCAAAGCAGGCAGCATGGGATAAGAAATGAAATAGGAACAGTTGGGGTCATTTATATTGAGTAGCTAGAGGTGAAATTCTTGGACCTACTCAAGATAAACTCGTGCGAAAGCATCTGACAAGGATGTTTTCATTAATCAAGAACGAAAGTTAGGGGATCGAAGACGATCAGATACCGTCGTAGTCTTAACCATAAACGATGCCGACCAGAGATTGGTCCAGCACGAGAAATCAAAGTTTTTGGGTTCCGGGGGGAGTATGGTCGCAAGGCTGAAACTTAAAGGAATTGACGGAAGGGCACCACCAGGAGTGGAGCCTGCGGCTTAATTTGACTCAACACGGGAAACCTCACCAGGTCCAGACATAGGAAGGATTGACAGATTGAGAGCTCTTTCTTGATTCTATGGGTGGTGGTGCATGGCCGTTCTTAGTTGGTGGATTGATCTGTCTGGTTGATTCCGATAACGAACGAGACCTCAGCCTACTAAATACTTCTTAGAGGGACTGTGGCAATAACAGGTCTGTGATGCCCTTAGATGTCCTGGGCTGCACGCGTGCTACATTGATCAAT-TCAACGAGTGATTGTACACACCGCCCGTCGCTCCTACCGATCGAATGAACCGGTGAAATCTTCGGAAAGTTGCTTAAACCTTTTCATTTAGAGGAAGGAGAAGTCGTAACAAGGTTTCCGTAGGTGAACCTGC   [1135]
Nebela                        --------------------------------------------------------------------------------------------------------------------------------------------------------------------------------------------------------------------------------------------------------------------------------------------CTCTGGTGGGGGCCAATTCTGG-------------------TGGAGGGCAAGTCTGGTGCCAGCACCCGCGGTAATTCCAGCTCCAATAGCGTATGTTAAAGTTGCTGCATTTAAAAAGCTCGTAGTTGTTACCTTGAAGAAATCAAAGCG-CCAAAGCAGGTAGCATGGGATAATGTATGAAATAGGGATAGTTGGGGCCACTTGTATTGAACCGTCAGAGGTGAAATTCTAGGACCGGTTCAAGACAAACTACTGCGAAAGCATCTGGCAAGGATGTTTTCATTAATCAAGAACGAAAGTTGCGGGCGCGAAGATGATCAGATACCGTCGTAGTCGCAACTATAAACTTTGTCGCCCAAGGGGTAGTCTATAATGAGAAATCACAGTATTTGGACTCTGGGGGAAGTATGGTCGCAAGGCTGAAACTTAAAGGAATTGACGGAAGGGCACCACCAGGAGTGGAACCTGCGGCATAATTTGACTCAACACGGGGAAACTTACCAGGTCCAGACACAATAAGGATTGACAGATTGATAGCTCTTTCTTGATTCTGTGGAAAGTGGTGCATGGCCGTTTTTAGTTGGTGGATTGATTTGTCTGGTTAATTCCGTTAACGAACGAGACCTAAACCTACTAAATGCTTCTTAGAGGGACTCTGGCAACAACAGGTCTGTGATGCCCTTAGATGTTCTGGGCCGCACGCGCGTTACAATGAAATGC-TCAATGAGCAGTTGTACGC-CCGCCTG----------------------------------------------------------------------------------------------------------   [728]
Nematostelium                 TAGTCATATGCTTGTCTTAAAGATTAAGCCATGCATGTCTAAGTATAAGAAACTGCGAATGGCTCATTAAATCAGCAATACGGATAACCGTAGTAATTCTAGAGCTAATACACTGCCCTATCAAATGGTAGTGTAGTGGACATGGTTGTAACGGGTGACGGAGAATTAGGGTTCGGTTCCGGAGAGGGGGCCTGAGAGATGGCCACCACTTCTAAGGAAGGCAGCAGGCGCGCAAATTACCCAATGGCAATACGCCGAGGTAGTGACAATAAATAACAATACAGGCTTGTAATTGGAATGAGTACAATTTAAATCCCTTAACAATTGGAGGGCAAGTCTGGTGCCAGCAGCCGCGGTAATTCCAGCTCCAATAGCGTATATTAAAGTTGTTGCAGTTAAAAAGCTCGTAGTCGGTACTTTGAAAAAATTAGAGTGTTTAAAGCAGGCAGCATGGGATAAGAAATGAAATAGAGATAGTTGGGGGTATTCATATTTAATTGTCAGAGGTGAAATTCTTGGATTTATGAAAGATGAACTTCTGCGAAAGCATTTATCAAGGATGTTTTCATTGATCAAGAACGAAAGTTAGGGGATCGAAGACGATCAGATACCGTCGTAGTCTTAACTATAAACTTTGCCGACCAGGGATCGGGCCAGCACGAGAAATCAAAGTCTTTGGGTTCCGGAGGGAGTATGGTCGCAAGGCTGAAACTTAAAGGAATTGACGGAAGGGCACCACCAGGAGTGGAGCCTGCGGCTTAATTTGACTCAACACGGGAAAACTCACCGGGTCCAGACATAGTAAGGATTGACAGATTGAGAGCTCTTTCTTGATTCTATGGGTGGTGGTGCATGGCCGTTCTTAGTTGGTGGAGTGATTTGTCTGGTTAATTCCGTTAACGAACGAGACCTCAGCCTGCTAAATACTTCTTAGAGGGACTATGGCAATAACAGGTCTGTGATGCCCTTAGATGTCTCGGGCTGCACGCGCGCTACACTGACGAAT-TCAACGAGTGATTGTACACACCGCCCGTCGCTCCTACCGGTTGAATGATCCGGTGAAGTCTCCGGAAAGTTGCCTAAACCTTATCATTTAGAGGAAGGAGAAGTCGTAACAAGGTCTCCGTAGGTGAACCTGC   [1139]
Neoparamoeba                  TAGTCATATGCTTGTCTTAAAGATTAAGCCATGCATGTCTAAGTATAAGAAACTGCGAATGGCTCATTAAATCAGTTATACGGATAACCGTGGTAAATCTAGAGCTAATACACTGCCCTATCAAATGGTAGTATAGAGGACTTGGTGGTAACGGGTAACGGAGAATCAGGGTTTGATTCCGGAGAAGGAGCCTGAGAAACGGCTACTACTTCCAAGGAAGGCAGCAGGCGCGCAAATTACCCAATCCCGACACGGGGAGGTAGTGACAAAAAATAACAATACCGGCTGGTAATTGGAATGAGTACAATCTAAAACCTTTATCAATTGGAGGGCAAGTCTGGTGCCAGCAGCCGCGGTAATTCCAGCTCCAATAGCATATATTAAAGTTGTTGCAGTTAAAAAGCTCGTAGTTGGTACTTTGAGTAAATTAGAGTGTTCAAGGCAAGCAGCATGGGATAAGTAATGAAAAAGGGACAGTTGGGGGCATTCGTATTTCATTGTCAGAGGTGAAATTCTTGGATTTATGAAAGACGAACTTCTGCGAAAGCATTTGTCAAAGATGTTTTCATTAATCAAGAACGAAAGTTAGGGGATCGAAGACGATCAGATACCGTCGTAGTCTTAACCATAAACTATGCCGACCAGGGATTGGATCAGCACGAGAAATCAAAGTCTTTGGGTTCTGGGGGGAGTATGGTCGCAAGGCTGAAACTTAAAGGAATTGACGGAAGGGCACCACCAGGAGTGGAGCCTGCGGCTTAATTTGACTCAACACGGGAAAACTCACCAGGTCCAGACACAGTTAGGATTGACAGATTGAGAGCTCTTTCTTGATTCTGTGGGTGGTGGTGCATGGCCGTTCTTAGTTGGTGGAGTGATTTGTCTGGTTAATTCCGATAACGAACGAGACCTCAGCCTGCTAATTACTTCTTAGAGGGACACTGGCAATAACAGGTCTGTGATGCCCTTAGATGTTCTGGGCTGCACGCGCGCTACACTGATACGA-TCAACGAGTGATTGTACACACCGCCCGTCGCTACTACCGA-TGTTTGGTCCGGTGAAATCTTAGGAAATTTGAGTGAACCTTGCCAAGTAGAGGAAGTAAAAGTCGTAACAAGGTATTCGTAGGTGAACCTGC   [1138]
Neurospora                    TAGTCATATGCTTGTCTCAAAGATTAAGCCATGCATGTCTAAGTTTAAGAAACTGCGAATGGCTCATTAAATCAGTTATACGGATAACCGTGGTAATTCTAGAGCTAATACACTGCCCTATCAAACGGCTGGGTCTTGGCCATGGTGACAACGGGTAACGGAGGGTTAGGGCTCGACCCCGGAGAAGGAGCCTGAGAAACGGCTACTACATCCAAGGAAGGCAGCAGGCGCGCAAATTACCCAATCCCGACACGGGGAGGTAGTGACAATAAATACTGATACAGGCTTGTAATTGGAATGAGTACAATTTAAATCCCTTAACAATTGGAGGGCAAGTCTGGTGCCAGCAGCCGCGGTAATTCCAGCTCCAATAGCGTATATTAAAGTTGTTGAGGTTAAAAAGCTCGTAGTTGATACCGTGAACAAATCAGATCGCTCAAAGAAGGCAGCATGGAATAGCCAATGAAATAGGGACAGTCGGGGGCATCAGTATTCAATTGTCAGAGGTGAAATTCTTGGATTTATTGAAGACTAACTACTGCGAAAGCATTTGCCAAGGATGTTTTCATTAATCAGGAACGAAAGTTAGGGGATCGAAGACGATCAGATACCGTCGTAGTCTTAACCATAAACTATGCCGATTAGGGATCGGATCGGCACGATAAATCAAAATGTTTGGGCTCCTGGGGGAGTATGGTCGCAAGGCTGAAACTTAAAGAAATTGACGGAAGGGCACCACCAGGGGTGGAGCCTGCGGCTTAATTTGACTCAACACGGGGAAACTCACCAGGTCCAGACACGATGAGGATTGACAGATTGAGAGCTCTTTCTTGATTTCGTGGGTGGTGGTGCATGGCCGTTCTTAGTTGGTGGAGTGATTTGTCTGCTTAATTGCGATAACGAACGAGACCTTAACCTGCTAAATACTTCTTAGAGGGACTATGGCAATAACAGGTCTGTGATGCCCTTAGATGTTCTGGGCCGCACGCGCGCTACACTGACACAG-CCAGCGAGTGGTTGTACACACCGCCCGTCGCTACTACCGATTGAATGGCTCAGTGAGGCTTCCGGAAAGCTATCCAAACTCGGTCATTTAGAGGAAGTAAAAGTCGTAACAAGGTCTCCGTTGGTGAACCAGC   [1139]
Oryza                         TAGTCATATGCTTGTCTCAAAGATTAAGCCATGCATGTGCAAGTATGAGAAACTGCGAATGGCTCATTAAATCAGTTATAGGGATAACCGTAGTAATTCTAGAGCTAATACGCTGCCCTATCAAATGGTAGGATAGGGGCCTTGGTGGTGACGGGTGACGGAGAATTAGGGTTCGATTCCGGAGAGGGAGCCTGAGAAACGGCTACCACATCCAAGGAAGGCAGCAGGCGCGCAAATTACCCAATCCTGACACGGGGAGGTAGTGACAATAAATAACAATACCGGCTGGTAATTGGAATGAGTACAATCTAAATCCCTTATCCATTGGAGGGCAAGTCTGGTGCCAGCAGCCGCGGTAATTCCAGCTCCAATAGCGTATATTTAAGTTGTTGCAGTTAAAAAGCTCGTAGTTGGTACTTTGAAGAAATTAGAGTGCTCAAAGCAAGCAGCATGGGATAACAAATGAAATAGGGACAGTCGGGGGCATTCGTATTTCATAGTCAGAGGTGAAATTCTTGGATTTATGAAAGACGAACAACTGCGAAAGCATTTGCCAAGGATGTTTTCATTAATCAAGAACGAAAGTTGGGGGCTTGAAGACGATCAGATACCGTCCTAGTCTCAACCATAAACGATGCCGACCAGGGATCGGCCCGGCATGAGAAATCAAAGTCTTTGGGTTCCGGGGGGAGTATGGTCGCAAGGCTGAAACTTAAAGGAATTGACGGAAGGGCACCACCAGGCGTGGAGCCTGCGGCTTAATTTGACTCAACACGGGGAAACTTACCAGGTCCAGACATAGCAAGGATTGACAGACTGAGAGCTCTTTCTTGATTCTATGGGTGGTGGTGCATGGCCGTTCTTAGTTGGTGGAGCGATTTGTCTGGTTAATTCCGTTAACGAACGAGACCTCAGCCTGCTAACTACTTCTTAGAGGGACTATGGCAATAACAGGTCTGTGATGCCCTTAGATGTTCTGGGCCGCACGCGCGCTACACTGATGTAT-CCAACGAGTATTTGTACACACCGCCCGTCGCTCCTACCGATTGAATGGTCCGGTGAAGTGTTCGGAAAGTCCATTGAACCTTATCATTTAGAGGAAGGAGAAGTCGTAACAAGGTTTCCGTAGGTGAACCTGC   [1139]
Paraflabellula                ----------------TAAAAGATTAAGCC-TGCATGTCTAAGTATAAGAAACTGCGAACGGCTCATTAAATCAGTTATTCGGATAACCGTAGGAATTCTAGAGCTAATACACTGCCCTATCAAATGGTAGTATAGAGGACTTGGTGATAACGGGTAACGGGGAATTAGGGTTCGATTCCGGAGAGGGGGCCTGAGAAATGGCCACCACTTCCAAGGAAGGCAGCAGGCGCGCAAATTACCCAATCTCAATTCGAGGAGGTAGTGACAAGAAATATCAATACAAGGTTTTGTTTGGAATGAGTGTAATTTAAAACTCTTAACCATTGGAGGGCAAGTCTGGTGCCAGCAGCCGCGGTAATTCCAGCTCCAATAGTGTATACTAAAGTTGCTGCAGTTAAAAAGCTCGTAGTTGATACTTTGAAAAAATTAGAGTGTTCAAAGCAGGCAGCATGGGATAAAAAATGAAATAGGGATAGTTGGGGTCATTAGTATTTAATTGTCAGAGGTGAAATTCTAAGATTTATTAAAGACTAACTACTGCGAAAGCATTTGACAAGGATGTTTTCATTAATCAAGAACGAAAGTTGGGGGATCGAAGATGATCAGATACCGTCGTAGTCTCAACCATAAACTATGCCGACCAAGGATTCGGCGGGCAAGAGAAATCAAAGTATTTGGGTTCCGGGGGGAGTATGGTCGCAAGGCTGAAACTTAAAGGAATTGACGGAAGGGCACCACAAGGAATGGAATATGCGGTTTAATTTGACTCAACACGGGAAAACTTACCAGGTCCAGACACAGTGAGGATTGACAGATTGAGAGCTCTTTCTTGATTTTGTGGGTGGTGGTGCATGGCCGTTTCTAGTTGGTGGAGTGATTTGTCTGGTTAATTCCGTTAACGAACGAGACCTTAACCTATTAAATACTTCTTAGAGGGACTCTGGCAAAAACAGGTCTGTGATGCCCTTAGATGTTCTGGGCTACACGCGTGTTACACTGATACAT-TCAACAAGCGATTGTACACACCGCCCGTCGCTCCTACCGA-TGAATGGTCCGGTGAGGACTTAGGAAATTCGTTCAAACCTTATCATTTAAAGGAAGGAG---------------------------------   [1088]
Pelomyxa                      TAGCATCATGCTCATGCCAAAGATTAAGCCATGCACGTGCAAGCATAAGAAGCTGCTCATGGCTCCCTAAATCAGTCTTTTGGATAACCAGTCTAAAGAC-TGGCTAATACACTGCTCCATCTTTCAGCATTGTATTGTACTTGAGAAACACGGGTAACGGAAGATCAGGGTTTGACGCCGGAGAGGGAGC-TGAAAGATGGCTCCCACTCCCAAGGGGGGCAGCAGGCGCGCAAATTGTCCAATCCTAACACAGGGAGACAGTGACCACAAATAACGTTGTGGGGTAATGGGTGGAATGAG-AAAATTTCAAACAGTTAACCATTGGAGGGAAAGTMTGGTGCCAGCAGCCGCGGTAATTCCAGCTCCAATAGTGTAAGCTAAAGTTGTTGTGATTGAAAAGCTCGTAGTTGTTGCCTTGAAAAAATTAAAGTGTTCAAAGCAGGCAGCATGGTACAGGG------------------------ACTCTGATTTACTTGAGAGAGGTGAAATTCTGTGACCTGTGAAAGAAGAACCGAGGCTAAAGCACTTGACATGGGTGTTTTCATCAATCAAGAACGAAAGCT-AGGGATCAAAGACGATCAGATACCGTCGTAGTCTTATCTATAAACGATACAAGCCAAACCCTGGTTTCAGGTGAGAAATCGGAGCGTTTGTGTTTCAGCGGGAGTATGGCCGCAAGACTGAAACTTAAAGGAATTGACGGAAAGGCAC-ACCA-GAGGTGGAGCTGCGGCTCAATTTGACTCAACACGGGAAAACTCACCAGGTCCAGACACTAGGATGACTGACAG--------------------------------------------------------------------------------------------------------------------------------GGCAATAACAGGTCTGTGATGCCCTTCGATGTCTTGGGCTGCACGCGCGCGACAATGACATAG-ACAAAGAGTGG--------------------------------------------------------------------------------------------------------------------------   [859]
Phalansterium                 ------TATGCTTGTCGCAAAGATTAAGCCATGCATGTCTAAGTATAAGAAACTGCGAATGGCTCAATAAATCAGTTATACGGATAACTGTGGTAATTCTAGAGCTAATACACTGCCCTATCAAACGTTAGGGTAGTGGCCTTGCTTGTAACGGGTGACGGAAAATTAGGGTTCGGTTCCGGAGAGGGCGCCTGAGAGATGGCGACCACTTCCAAGGAAGGCAGCAGGCGCGCAAATTACCCAATGCTCAAGAAACGAAGTAGTGAAGATACATAACAATAGTGGCTACTAATTGGAATGAATACAATTTAAATCCCTTAACAATTGGAGGGCAAGTCTGGTGCCAGCAGCCGCGGTAATTCCAGCTCCAATAACGTATATTAAAATTGTTGCAGTTAAAAAGCTCGTAGTCGGTACTTTGAAAAAATTAGAGTGTTTAAAGCAGACAGCATGGGATAGAGAATGAAATGGGGAGCGTCGGGGGTATTCATATTTAATTGTCAGAGGTGAAATTCTTGGATTTATGAAAGATGAACATCTGCGAAAGCTTTTGCCTAGCAGCTGCCTATCGATCAAGAACGAAAGTTAGGGGATCGAAGACGATCAGATACCGTCGTAGTCTTAACCATAAACTATGCCGACCAGGGATTGGGCCAGCAAGAGAAATCAAAGTCTTTGGGTTCCGGGGGGAGTATGGTCGCAAGTCTGAAACTTAAAGGAATTGACGGAAGGGCACCACCAGGAGTGGAGCCTGCGGCTTAATTTGACTCAACACGGGAAAACTTACCAGGTCCAGACATAGTGAGGATTGACAGATTGAGAGCTCTTTCTTGATTCTATGGGTGGTGGTGCATGGCCGTTCTTAGTTGGTGGAGTGATTTGTCTGGTTAATTCCGATAACGAACGAGACCTCAGCCTGCTAACTACTTCTTAGAGGGACTATGGCAATAACAGGTCTGTGATGCCCTTAGATGTTCTGGGCCGCACGCGCGCTACACTGGCCGGT-TCAACGAGCGATTGTACACACCGCCCGTCGCTCCTACCGATTGAACGGTCCGGTGAAATTCTCGGAAAGATGATTAAACCTTATCGTTTAGAGTCAGGAGATGTAAGAACAAGGTCTCCGTAGGTGAACCTGC   [1133]
Phreatamoeba                  TAGTCATATGCTTGTGTTAAAGATTAAGCCATGCATGCCTAAGTACAAAAAACTGCGGACGGCTCCATAGATCAGTAATAGGGATAACCCTGTTAATTGTAGAGCTAATACACTGACCTATCAAATGGTAGGATAGTGGCCTTGGTTATAACGGGTAACGGGGAATCAGGGCTCGATTCCGGAGAGGGAGCCTGAGAAACGGCTACCACTTCCAAGGAAGGCAGCAGGCGCGTAAATTACTCCCTGCCGACACGGCGAGGTAGTGACGACAAATACCAAGGAAAATTTTCCATTGGAATGAGCAGAATTCAAACCCCTCAACAATTGGAGGGCAAGTCTGGTGCCAGCAGCCGCGGTAATTCCAGCTCCAAGAGTGTATACTAAAGCTGTTGCGGTTAAAACGCTCGTAGTTGATACCTTGAACAAATTAGAGTGATTCAGGCAGGCAGCATGGGACAAACTAAACAATAGGGACAGCCGGGGTGGTTAATACTTCCGTGCTAGGGGTGAAATCCTATGATTACGGAAAGATTAACTAGTGCGAAAGCATTCCACAAGGATGTTTTCATTAATCAAGAACGAAAGTTGGGGGATCGAAGACGATCAGATACCGTCGTAGTCTCAACCATAAACTATGCCGACCAGAGATCGGACGGCACAGAGAAATCAGAGTGTCWGGGCTTCGGGGGGAGTATGGTCGCAAGGCTGAAACTTAAAGGAATTGACGGAAGGGCACCWCCAGGAGTGGAGCCTGC-GCTTAATTTGACTCAACACGGGGAACCTTACCAGGTCCAGACAGTAGAAGGATTGACAGATTGAGAGCTCTTTCTAGATTTGCTGGGTGGTGGTGCATGGCCGTTCTTAGTTCGTGGTTTGARTTGTCTGTGTAATTCCGCTAACGAACGAGACCTTAACCTGCTAAATACTTCTTAGAGGGACTATGGCAATAACAGGTCTGTGATGCCCTTCGATGCCCTGGGCCGCACGCGCGCTACACTGATTGGG-TGAATTAGCATTTGTACACACCGCCCGTCGCTCCTACCGATTGGATGATCCGGTGAAGATAACGGAAAGTTATCTAAACCTTATTATCTAGAGGAAGGAGAAGTCGTAACAAGGTTTCYGTAGGTGAACCTGC   [1138]
Phycomyces                    -AGTCATATGCTTGTCTCAAAGATTAAGCCATGCATGTCTAAGTATAAGAAACTGCGAATGGCTCATTAAATCAGTTATGAGGATAACCGTGGTAATTCTAGAGCTAATACACTGCCCTATCAGATTGTAAGATAGAGGCTTTGCCTACCACGGGTAACGGGGAATTAGGGTTCGATTCCGGAGAGGGAGCCTGAGAAACGGCTACCACATCCAAGGAAGGCAGCAGGCGCGCAAATTACCCAATCCCAATTCGGGGAGGTAGTGACAATAAATAACAATGCAGGCTTGCAATTGGAATGAGTACAATTTAAATCCCTTATCTATTGGAGGGCAAGTCTGGTGCCAGCAGCCGCGGTAATTCCAGCTCCAAGAGCGTATATTAAAGTTGTTGCAGTTAAAACGTCCGTAGTCGATACCATGAGCAAATCAGAGTGTTTAAAGCAGGCAGCATGGAATAATGAATGAAATAGGAACGGTTGGGGGGATTTGTATTTGGTCGCTAGAGGTGAAATTCTTGGATTGACCGAAGACAAACTACTGCGAAGGCATTTCACCAGGACGTTTTCATTGATCAGGGTCGAAAGTTAGGGGATCGAAGACGATTAGATACCGTCGTAGTCTTAACAGCAAACTATGCCGACTAGAGGTTGGATCAGAA-GCGAAAGCAAAGTTTTTGGGTTCCGGGGGGAGTATGGACGCAAGGCTGAAACTTAAAGGAATTGACGGAAGGGCACCACCAGGAGTGGAGCCTGCGGCTTAATTTGACTCAACACGGGGAAACTCACCAGGTCCAGACATAAGAAGGATTGACAGATTGAAAGCTCTTTCTAGATTTTATGGGTGGTGGTGCATGGCCGTTCTTAGTTCGTGGAGTGATTTGTCTGGTTAATTCCGATAACGAACGAGACCTTATTTTACTAAATACTTCTTAGAGAAACTACGGCAATAACAGGTCTGTGATGCCCTTAGATGTTCTGGGCCGCACGCGCGCTACACTGACATAG-TCAACGAGTCTTTGTACACACCGCCCGTCGCTACTACCGATTGAATGGTTACAGCAAGAATATGGGAACTAGGTCAAGCTTTGCTATTTAGAGGAAGTAAAAGTCGTAACAAGGTTTCCGTAGGTGAACCTGC   [1137]
Physarum                      TAGT-GTATGCTTCTCCTAAAGACTAAGCCATGCATGTCTCCGAATAGGAATCTGCGAACGGCTCCGCATACCAGTTGTAAGGATAACCCTGGTAATTCTGAGGCTAATACACTGACCTATCAAATGGCAGCGTAACGGACATGGTAACAACGGGT-ACAGAGGATAAGGGTTCGATCCTGGAGAGTGGGCCTGAGAGATTGCTCACACTTCTAAGGAAGGCAGCAGGCGCGCAACGTTCCCATTGGGCAAAGCTCGAGGGCGTTAGGGGACATATGAATGCCTGATTCAAATGGGACTGTTTTAAACA----------AACAATTAGAGGACAAGTCTGGTGCCAGCACCCGCGGTAATTCCAGCTCTAATAGCATACGTTAAAGTTGTTGCGGTTAAAACGCTCGTAGTCGGTCACATGATTAAACCGTAGTGACCAAAGCACGTAGCATGGGACGAAACGGTAGAAAGGGATGTTCGAGGGTGACCGAATTGCTGGGCGAGTGGTGAAATACGTTGACCCTAGCAAGTCGACCAAAGGCGTAAGCAGTCATCAAGGGCATTCCCGTTGATCAAGAGCGAAAGTTAAGGGTTCGAAGACGATCAGATACCGTCGTAGTCTTAACTATAAATGATGCAGACCAGGGATAGGACCGGACAGAAATCACG-AGTCTATGGGTTCTGGGGGGAGTATGGTCGCAAGGCTGAAACTTAAAGGAATTGACGGAAGGGCAC-ACAAAGAGTGGAACCTGCGGCTTAATTTGACTCAACACGGGAAAACTCACCAGGTCCGGATACACGTATGAAAGTCAAGCTGAAAGACTTTACTCAATGATGTAAGTGGTGGTGCATGGTCGTTCTTAGTTCGTGGATTGATTTGTCTGGTTTATTCCGATAACGAGCGAGACCCCGGCGTTCCTAATACTTCTTAGACGTATCAGGTTAATAACAGGTCAGTCATGCCCTTAGATGTTCTGGGCCGCACGCGCGTTACAATGGCATGT-AAAACGAGTGCTTGTACACACCGCCCGTCGCTGCTACCGATTGGGTTTTACAGTTACGCGTTCGGAAAGTTCTAACTACTGTACGGCCTAGAGGAAGCAGAAGTCGTAACAAGGTAATCGTAGGTGAACCTGC   [1125]
Physcomitrella                TAGTCATATGCTTGTCTCAAAGATTAAGCCATGCATGTGTAAGTATAAGAAACTGCGAATGGCTCATTAAATCAGTTATAGGGATAACCGTAGTAATTCTAGAGCTAATACGCTGCCCTATCAAATGGTAGGATAGAGGCCTTGGTGGTAACGGGTGACGGAGAATTAGGGTTCGATTCCGGAGAGGGAGCCTGAGAAACGGCTACCACATCCAAGGAAGGCAGCAGGCGCGCAAATTACCCAATCCCGACACGGGGAGGTAGTGACAATAAATAACAATACTGGCTGGTAATTGGAATGAGTACAATCTAAATCCCTTATCCATTGGAGGGCAAGTCTGGTGCCAGCAGCCGCGGTAATTCCAGCTCCAATAGCGTATATTTAAGTTGTTGCAGTTAAAAAGCTCGTAGTTGGTACTTTGAAAAAATTAGAGTGCTCAAAGCAAGCAGCATGGAATAACGAATGAAATAGGGACGGTTGGGGGCATTCGTATTTCATTGTCAGAGGTGAAATTCTTGGATTTATGAAAGACGAACTTCTGCGAAAGCATTTGCCAAGGATGTTTTCATTAATCAAGAACGAAAGTTGGGGGCTCGAAGACGATCAGATACCGTCCTAGTCTCAACCATAAACGATGCCGACTAGGGATTGGCCCAGCATGAGAAATCAAAGTTTTTGGGTTCCGGGGGGAGTATGGTCGCAAGGCTGAAACTTAAAGGAATTGACGGAAGGGCACCACCAGGAGTGGAGCCTGCGGCTTAATTTGACTCAACACGGGGAAACTTACCAGGTCCAGACATAGTAAGGATTGACAGATTGAGAGCTCTTTCTTGATTCTATGGGTGGTGGTGCATGGCCGTTCTTAGTTGGTGGAGTGATTTGTCTGGTTAATTCCGTTAACGAACGAGACCTCAGCCTGCTAACTACTTCTTAGAGGGACTATGGCAATAACAGGTCTGTGATGCCCTTAGATGTTCTGGGCCGCACGCGCGCTACACTGATGAAT-TCAACGAGTTTTTGTACACACCGCCCGTCGCTCCTACCGATTGAATGGTCCGGTGAAGTTTTCGGAAAGTTCATTAAACCTTATCATTTAGAGGAAGGAGAAGTCGTAACAAGGTTTCCGTAGGTGAACCTGC   [1139]
Picea                         ----------------TCAAAGATTAAGCCATGCATGTCTAAGTATGAGAAACTGCGGATGGCTCATTAAATCAGTTATAGGGATAACCGTAGTAATTCTAGAGCTAATACGCTGCCCTATCAAATGGTAGGATAGAGGCCTTGGTGGTGACGGGTGACGGAGAATTAGGGTTCGATTCCGGAGAGGGAGCCTGAGAAACGGCTACCACATCCAAGGAAGGCAGCAGGCGCGCAAATTACCCAATCCTGACATGGGGAGGTAGTGACAATAAATAACAATACTGGCTGGTAATTGGAATGAGTACAATCTAAATCCCTTATCCATTGGAGGGCAAGTCTGGTGCCAGCAGCCGCGGTAATTCCAGCTCCAATAGCGTATATTTAAGTTGTTGCAGTTAAAAAGCTCGTAGTTGGTACTTTGAAAAAATTAGAGTGCTCAAAGCAAGCAGCATGGAATAACGAATGAAATAGGGACTGTCGGGGGCATTCGTATTTCATTGTCAGAGGTGAAATTCTTGGATTTATGAAAGACGAACCACTGCGAAAGCATTTGCCAAGGATGTTTTCATTAATCAAGAACGAAAGTTGGGGGCTCGAAGACGATCAGATACCGTCCTAGTCTCAACCATAAACGATGCCGACCAGGGATCGGCCCAGCATGAGAAATCAGAGTGTTTGGGTTCCGGGGGGAGTATGGTCGCAAGGCTGAAACTTAAAGGAATTGACGGAAGGGCACCACCAGGAGTGGAGCCTGCGGCTTAATTTGACCCAACACGGGAAAACTTACCAGGTCCAGACATAGTAAGGATTGACAGATTGAGAGCTCTTTCTTGATTCTATGGGTGGTGGTGCATGGCCGTTCTTAGTTGGTGGAGCGATTTGTCTGGTTAATTCCGATAACGAACGAGACCTCAGCCTGCTAACTACTTCTTAGAGGGACTATGGCAATAACAGGTCTGTGATGCCCTTAGATGTTCTGGGCCGCACGCGCGCTACACTGATGCAG-TCAACGAGTTTTTGTACACACCGCCCGTCGCTCCTACCGATTGAATGATCCGGTGAAGTGTTCGGAAAGTTCACTGAACCTTATCATTTAGAGGAAGGAGAAG------------------------------   [1093]
Planoprotostelium             TAGTCATATGCTCGTCTCAAAGATTAAGCCATGCATGTCTAAGTATAAAAAACTGCGAACGGCTCATTAAATCAGTTTAACGGATAACTGTAGTAATTCTAGAGCTAATACGCTGCCCTATCAAACGGTAGTGTCGTGGACTTGGTGATGACGGGTAACGGGGAATAAGGGTTCGATTCCGGAGAGGGGGCCTGAGAAATGGCCACCACTTCTAAGGAAGGCAGCAGGCGCGCAAATTACCCAATCTCAATTCGAGGAGGTAGTGACAAGAAATAGCAATGCCTTCTGGCAATTGCAATGAGCATATATTAAAACTCTTAACAATTGGAGGGCAAGTCTGGTGCCAGCAGCCGCGGTAATTCCAGCTCCAATAGCGTATATTAAATTTGTTGCAGTTAAAAAGCTCGTAGTCTATACCTTGAGTAAAATAGAGTGTTTAAAGCATACAGCATGGGATAGTAAGTGGAATAGGAGCAGTCGGGGGCGTTCATATTCAGTGGTCAGAGGTGAAATTCTTGGATTCACTGAGGATGAACAGATGCGAAAGCGTTCGCCAAGGATGTTTTCATTGATCAAGAACGAAAGTTAGGGGATCGAAGATGATCAGATACCGTCGTAGTCCTAACCGTAAACTATGCCGACCGAGAATCGGACCGGAAAGAGAAATCTGAGTCTTTGGGTTCTGGGGGGAGTATGGTCGCAAGGCTGAAACTTAAAGGAATTGACGGAAGGGCAC-ACCAGAAGTGGAGCCTGCGGCTTAATTTGACTCAACACGGGAAATCTCACCAGGTCCGGACATTAGAATGAATGACAAGTTAA-AGCCTTTTCATGATTTGATGGGTGGTGGTGCATGGCCGTTCTTAGTTGGTGGATTGATTTGTCTGCTTAATTGCGATAACGAACGAGACCCCCTTTTACTAAATACTTCTTAGAAAGRATAAGGCAATAACAGGTCAGTGATGCCCTTAGATGTTCTGGGCCGCACGCGCGCTACAATGACAAAA-TGGAAAAGGTTTTGTACACACCGCCCGTCGCTTCTACCGATTGAATGGTTCGGTGAAATCCTCGGAATGAGGAGTAAATTGAAACATTTAGAGGAAGAAGAAGTCGTAACAAGGTCTCCGTAGGTGAACCTGC   [1137]
Platyamoeba                   --------CGCTTGTCTCAAAGATTAAGCCATGCATGTCTAAGTATAAGAAACTGCGAATGGCTCATTAAATCAGTTATGCGGATAACCGTAGTAAATCTAGAGCTAATACGCTGCCCTATCAAATGGTAAGATAGAGGCTTTGGTGATCACGGGTGACGGAGAATTAGGGTTCGATTCCGGAGAGGGAGCCTGAGAAACGGCTACCACTTCTAAGGAAGGCAGCAGGCGCGCAAATTACCCAATCCCGACTCGGGGAGGTAGTGACAATAAATACCGATACGGGCTCGTAATTGGAATGAGTACAATTCAAACCCCTTAACAATTGGAGGGCAAGTCTGGTGCCAGCAGCCGCGGTAATTCCAGCTCCAATAGCGTATATTAAAGTTGTTGCAGTTAAAAAGCTCGTAGTTGATACCTTGAATAAATTAGAGTGTTCAAAGCAGGCAGCATGGGATAGAAAATGAGATAGGGACGGTCGGGGGCATTAGTATTTAATTGTCAGAGGTGAAATTCTCGGATTTAGGAAAGACTGACTTCAGCGAAAGCATTTGCCAAGGACGTTTTCGTTAATCAAGAACGAAAGTTAGGGGATCGAAGACGATCAGATACCGTCGTAGTCTTAACCATAAACGATGCCGACCAGGGATCGGACCGGCACGGGAAACCAAAGTCTTTGGGTTCCGGGGGGAGTATGGTCGCAAGGCTGAAACTTAAAGGAATTGACGGAAGGGCACCACCAGGAGTGGAGCCTGCGGCTTAATTTGACTCAACACGGGGAAACTTACCAGGTCCGGACATAGGAACGATTGACAGATTGATAGCTCTTTCTTGATTCTATGGGTGGTGGTGCATGGCCGTTCTTAGTTGGTGGAGCGATTTGTCTGGTTAATTCCGTTAACGAACGAGACCTCAGCCTGCTAAATACTTCTTAGAGGGACTATGGCAATAACAGGTCTGTGATGCCCTTAGATGTTCTGGGCCGCACGCGCGCTACACTGACAAGC-CCAACGAGCGGTTGTACACACCGCCCGTCGCTCCTACCGATTGAACGATCCGGTGAAGTCTTCGGAAAGTCGACTGAACCTTACCGTTTAGAGGAAGGAGGAGTCGT--------------------------   [1105]
Polysphondylium_pallidum      TAGTCATATGCTTGTCTCAAAGATTAAGCCATGCATGTCTAAGTATAAGAAACTGCAGACGGCTCATTACAACAGTGATAAGGATAACCGCAGTAAATC-GGGGCTAATACACTGCCCTATCAAATGGTAAGGTATTGGCTTTGGTTGTAACGGGTGACGGGGAATCAGGGTTCGATTCCGGAGAGGGAGCCTGAGAAATGGCTACCACTTCTACGGAAGGCAGCAGGCGCGCAAATTACTCAATCCCAATACGGGGAA-TAGTGACAAAAAATACTAATGCCTTGGGGCAATTGGAATAAGTACAACTTAAATCGCTTAGTGATTGGAGGGCAAGTCTGGTGCCAGCAGCCGCGGTAATTCCAGCTCCAATAGCGTATACTAATTTTGTTGCAGTTAAAAAGCTCGTAGTTGATACTGTGAGAAAATTGTAGTGTTCAAAGCAGGCAGCATGGTATAGTAAATGAAATAGGGAAGGGCGGGGCCGTTCATATTGATGGGCGAGAGGTGAAATTCGTAGACCCTATCAAGATGCACTACAGCGAAAGCATTCGGCAAGTACTTCTCCATTAATCAAGAACGAAAGTTTGGGGATCAAAGACGATCAGATACCGTCGTAGTCCAAACCATAAACTATGTCGACCAGGGATTGGATCAGAATGAGAAATCAGAGTGTTTGGACTCTGGGGGGAGTATGGTCGCAAGTCTGAAACTTAAAGGAATTGACGGAAGGGCAC-ACAAGGAGTGGAACCTGCGGCTTAATTTGACTCAACTCGGGAAAACTTACCAGCTC-AGATATAATAAGGATTGACAGACTAAAGGATCTTTCATGATTGTATAAGTGGTGGTGCATGGTCGTTCTTAGTTGGTGGAGTGATTTGTCTGGTCAATTCCGATAACGGACGAGACCTCTACTTACTAACTACTTCTTAGAAGGACTACGGCAATAACAGGTCTGTGATGCCCTTAGATACCTTGGGCTGCACGCGCGTTACAATGTAGGCG-AGAAAAAGGTTTTGTACACACCGCCCGTCGCTCCTACCGATCGAACGATTAGGTAAAACTGACGGAAAGTTAGTTAAATCTCATTGTTTAGAGGAAGGAGAAGTCGTAACAAGGTATCCGTAGGTGAACCTGC   [1135]
Polysphondylium_violaceum     TAGTCATATGCTTGTCTCAAAGATTAAGCCATGCATGTCTAAGTATAAGAAACTGCAGACGGCTCATTACAACAGTGATAAGGATAACCGCAGTAAATC-GGGGCTAATACACTGCCCTATCAAATGGTACGGTATTGGCCTTGGTTGTAACGGGTAACGGGGAATTAGGGTTCGATTCCGGAGAGGGAGCCTGAGAAATGGCTACCACTTCTACGGAAGGCAGCAGGCGCGCAAATTACTCAATCCCAATACGGGGAA-TAGTGACAATAAATATCGATGCCTAAGGGTAATTGAAATGAACACAAATTAAAACTCTTTACAATTGGAGGGCAAGTCTGGTGCCAGCAGCCGCGGTAATTCCAGCTCCAATAGCATATACTAAAGTTGTTGCAGTTAAAAAGCTCGTAGTTGACACTGTGAGAAAATTGTGGTGTTGAAAGCAGGCAGCATGGTATGATGAATGAAATAGGGATGGATGGGGGTGTTCATATTGGTGGGCGAGAGGTGAAATTCGTTGACCCTATCAAGATGAACTTCTGCGAAAGCATTCACCAAATACTTCCCCATTAATCAAGAACGAAAGTTTGGGGATCGAAGACGATCAGATACCGTCGTAGTCCAAACTATAAACTATGTCGACCAGGGATCGGTTCGGCATGAGAAATCAGAGTGTTTAGATTCCGGGGGGAGTATGGTCGCAAGTCTGAAACTTAAAGGAATTGACGGAAGGGCAC-ACAAGGAGTGGAGCCTGCGGCTTAATTTGACTCAACTCGGGAAAACTTACCAGCTA-AGATATAGTAAGGATTGACAGACTAAGAGATCTTTCATGATTCTATAAGTGGTGGTGCATGGTCGTTCTTAGTTGGTGGAGCGATTTGTCTGGTCAATTCCGATAACGGACGAGACCTCGACCTGCTAACTACTTCTTAGAGGGACTACGGCAATAACAGGTCTGTGATGCCCTTAGATACCTTGGGCCGCACGCGCGCTACAATGTAGAAA-GCAAAAAGGTTTTGTACACACCGCCCGTCGCTCCTACCGATCGAATGATACGGTAAAGCCAACGGAAAGTTGTTTAAATCTCATTGTTTAGAGGAAGGAGAAGTCGTAACAAGGTATCCGTAGGTGAACCTGC   [1135]
Protacanthamoeba              TAGTCATATGCTTGTCTCAAAGATTAAGCCATGCATGTCTAAGTATAAGAGACTGCGGATGGCTCATTAAATCAGTTATGCGGATAACCGTAGTAATCCTAGAGCTAATACACTGCCCTATCAAATGGTAGGATAGAGGCCTTGGTCGCAACGGGTAACGGGGAATTAGGGTTCGATTCCGGAGAGGGAGCCTGAGAGATGGCTACCACTTCTAAGGAAGGCAGCAGGCGCGCAAATTACCCAATCCCGACACGGGGAGGTAGTGACAATAAATAACGATGCGGGCTCGCAATCGGAATGAGCACGGCTCAAACCCCCTAGCGATTGGAGGGCAAGTCTGGTGCCAGCAGCCGCGGTAATTCCAGCTCCAATAGCGTATATTAAAGTTGTTGCAGTTAAAAAGCTCGTAGTTGGTACCTTGAGGAAATTAGAGTGTTCAAAGCGGGCAGCATGGGATAGGGAATGAGATAGGGATAGTTGGGGGCATCGATATTTAATTGTCAGAGGTGAAATTCTTGGATTTATGAAAGATCGACTTCCGCGAAAGCATTTGCCAAGGATGTTTTCATTAATCAAGAACGAAAGTTAGGGGATCGAAGACGATCAGATACCGTCGTAGTCTTAACCATAAACCGTGCCGACCAGCGATCGGGCCGGCATGAGAAATCAAAGTCTTTGGGTTCCGGGGGGAGTATGGTCGCAAGGCTGAAACTTAAAGGAATTGACGGAAGGGCACCACCAGGAGTGGAGCCTGCGGCTTAATTTGACTCAACACGGGGAAACTTACCAGGTCCAGACATAATGAGGATTGACAGATTGAGAGCTCTTTCTTGATTCTATGGGTGGTGGTGCATGGCCGTTCTTAGTTGGTGGAGCGATTTGTCTGGTTAATTCCGTTAACGAACGAGACCTCGGCCTGCTAAATACTTCTTAGAGGGACTGCGGCAATAACAGGTCTGTGATGCCCTTAGATGTTCTGGGCCGCACGCGCGCTACACTGATCGAG-ACAGCGAGTGATTGTACACACCGCCCGTCGCTCCTACCGATCGAACGGTCCGGCGAAGCCCTCGGAAAGTCGGCTGAACCTTACCGTTTAGAGGAAGGAGAAGTCGTAACAAGGTTT----------------   [1123]
Protostelium                  -----------TCGTCTCAAAGATTAAGCCATGCATGTCTAAGAATAAAAGTCTGCGGACGGCTCATTAAATCAGTTAAAAGGATAACTGTAGTAATTCTAGAGCTAATACACTGCCCTATCAAACGGTAGTGTCGTGGACTTGGTTTCGACGGGTAACGGGGGATAAGGGTTCGATTCCGGAGAGGGGGCCTGAGAAATGGCCACCACTTCTAAGGAAGGCAGCAGGCGCGCAAATTACCCAATCTCAATTCGAGGAGGTAGTGACAAGAAATAGTAATGCCTTCTGGCAATTGCAATGAACTAATTATTAATTCATTAACAATTGGAGGGCAAGTCTGGTGCCAGCAGCCGCGGTAATTCCAGCTCCAATAGCGTATATTAAATTTGCTGCAGTTAAAAAGCTCGTAGTCCATACTTTGAGGAAATTAGAGTGTTTCAAGCATGCAGCATAGGATA-GTTATTAAATAGGGATAGTCGGGGATGTTTATATTTAATAGTCAGAGGTGAAATTCTTAGATTTGTTAAGGATAATCAAATGCGAAGGCATTCATCAAGTATGTTTTCATTGATCAAGAACGATAGTTAAGGGATCGAAGACGATCAGATACCGTCGTAGTCTTAACCGTAAAGTATGCCGACCAGGAATTAGGCTAGCGAGAGAAATCTAAGTCTTTGGGTTCTGGGGGGAGTATGGTCGCAAGGCTGAAACTTAAAGGAATTGACGGAAGGGCAC-ACCAGAAGTGGAGCCTGCGGCTTAATTTGACTCAACACGGGAAATCTCACCAGGTCCGGACATTAGCATGATTGACAGATTAA-AGATCTTTCAAGATTTGATGGGTGGTGGTGCATGGCCGTTCTTAGTTGGTGGATTGATTTGTCTGCTTTATTGCGATAACGAACGAGACCTCACTCTACTAACTACTTCTTAGAGAAACCAAGGCAATAACAGGTCTGTGATGCCCTTAGATGTTCTGGGCCGCACGCGCGCTACAATATATTGT-GTAAAGTGTCGTTGTACACACCGCCCGTCGCTTCTACCGATTGAATGCTCCGGTGAAATCGTCAGA-AGGCGAGTAAACCATAGTATTTAGAGGAAGAAGAAGTCGTAACAAGG-------------------   [1105]
Pseudoparamoeba               TAGTCATATGCTTGTCTTAAAGATTAAGCCATGCATGTCTAAGTATAAGAAACTGCGAATGGCTCATTAAATCAGTTATACGGATAACCGTGGTAAATCTAGAGCTAATACACTGCCCTATCAAATGGTAGTATAGAGGACTTGGTGTTAACGGGTAACGGAGGATCAGGGTTTGATTCCGGAGAAGGAGCCTGAGAAACGGCTACTACTTCCAAGGAAGGCAGCAGGCGCGCAAATTACCCAATCCCGACACGGGGAGGTAGTGACAAAAAATAACAATACCGGCTGGTAATTGGAATGAGTACAATCTAAACCCCTTATCAATTGGAGGGCAAGTCTGGTGCCAGCAGCCGCGGTAATTCCAGCTCCAATAGCATATATTAAAGTTGTTGCAGTTAAAAAGCTCGTAGTTGGTACTTTGAGTAAATTAGAGTGTTCAAAGCAGGCAGCATGGGATAAATAATGAAAAAGGGATAGTTGGGGGCATTAGTATTTAATTGTCAGAGGTGAAATTCTTGGATTTATGAAAGACTAACTTCTGCGAAAGCATTTGTCAAGGATGTTTTCATTAATCAAGAACGAAAGTTAGGGGATCGAAGACGATCAGATACCGTCGTAGTCTTAACCATAAACTATGCCGACCAGGGATTGGGCCAGCACGAGAAATCAAAGTCTTTGGGTTCTGGGGGGAGTATGGTCGCAAGGCTGAAACTTAAAGGAATTGACGGAAGGGCACCACCAGGAGTGGAGCCTGCGGCTTAATTTGACTCAACACGGGAAAACTTACCAGGTCCAGACACAGTTAGGATTGACAGATTGAGAGCTCTTTCTTGATTCTGTGGGTGGTGGTGCATGGCCGTTCTTAGTTGGTGGAGTGATTTGTCTGGTTAATTCCGATAACGAACGAGACCTCAGCCTGCTAATTACTTCTTAGAGGGACACTGGCAATAACAGGTCTGTGATGCCCTTAGATGTTCTGGGCTGCACGCGCGCTACACTGATGCAA-TCAACAAGTGATTGTACACACCGCCCGTCGCTCCTACCGA-TGAATGGTCCGGTGAGCATTTAGGAAATTTGTGCAAACCTTGTCATTTAGAGGAAGGAGAAGTCGTAACAAGGTATCCGTAGGTGAACCTGC   [1138]
Rhizamoebasaxonica            TAGTCATATGCTTGTCTAAAAGATTAAGCCATGCATGTCTAAGTATAAGAAACTGCGAACGGCTCATTATATCAGTTATCCGGATAACCGTAGTAACTCTAGAGCTAATACACTGCCCTATCAAATGGTAGTATAGAGGACTTGGTGGTAACGGGTAACGGGGAATTAGGGTTCGATTCCGGAGAGGGGGCCTGAGAAATGGCCACCACTTCCAAGGAAGGCAGCAGGCGCGCAAATTACCCAATCCTGATTCGGGGAGGTAGTGACAAGAAATACCGGTACAGTGTACGGATTGGAATGAGTACAATTTAAAATCATTAACAATTGGAGGGCAAGTCTGGTGCCAGCAGCCGCGGTAATTCCAGCTCCAATAGTGTATATTAAAGTTGTTGCAGTTAAAAAGCTCGTAGTTGGTACTTTGAAAAAATTAGAGTGTTCAAAGCAGGCAGCATGGGATAGAGAATGAAATAGGGACAGTTGGGGTCACCAGTATTTAATTGTCAGAGGTGAAATTCTAAGATTTATTAAAGACTAACTACTGCGAAAGCATTTGACAAGGATGTTTTCATTAATCAAGAACGAAAGTTGGGGGATCGAAGATGATCAGATACCGTCGTAGTCTCAACCATAAACTATGCCGACCAAGGATCCGACGGGCATGAGAAATCAAAGTATTTGGGTTCCGGGGGGAGTATGGTCGCAAGGCTGAAACTTAAAGGAATTGACGGAAGGGCACCACAAGGAGTGGAACCTGCGGCTTAATTTGACTCAACACGGGGAAACTTACCAGGTCCAGACACAGTGAGGATTGACAGATTGATAGCTTTTTCTTGATTCTGTGAGTGGTGGTGCATGGCCGTTTTTAGTTGGTGGAGTGATTTGTCTGGTTAATTCCGTTAACGAACGAGACCTTAACCTATTAAATACTTCTTAGAGGGACTCTGGCAAAAACAGGTCTGTGATGCCCTTAGATGTTCTGGGCTGCACGCGCGTTACACTGATACGT-TCAACGAGTGATTGTACACACCGCCCGTCGCTCATACCGA-TGAATGGTCCGGCGAGGATTCAGGAAATCTATTCAAACCTTGCCATTTAGAGGAATGAGAAGTCGTAACAAGGTTTCCGTAG-TGAACCTGC   [1137]
Saccamoeba                    --------------TTGTAAAGATTAAGCCATGCATGTCTAAGTATAAGAAACTGCGAATGGCTCATTATATCAGCTACGTGGATAACTGTAGGAATTCTAGAGCTAATACGCTGCCCTATCAAATCGTAGTGTAGGGGACTTGGTGATAACGGGT-ACGGGGAATTAGGGTTCGATTCCGGAGAGTTAGCCTTAAAAATGGCTAACATTACCAAGGTAAGCAGCAGGCGCGTAAATTATCCAATCCCGATTCGGGGAGATAGTGACAAGAAATATCGGTGTGGGGCTTCGATCGAAATGAGTACAATTTAAAAACCTTAACAATTGGAGGGCAAGTCTGGTGCCAGCAGCCGCGGTAATTCCAGCTCCAAGAGCGTATATTAAAGTTGTTGCGGTTAAAAAGCTCGTAGTTGATACTTTGAATAAATTAGGGTGTTCAAAGCAGACAGCATGGGATAGAGAATGAAATAGGGACGGTCGGGGTCGCTCGTACTCGGTGGTGAGAGGTGAAATTCTAAGACCCATCGAAGACGAACAAGTGCGAAGGCATTCGACAAGGATGTTTTCTTTAATCAAGAACGAAAGTTATGGGATCGAAGATGATCAGATACCGTCGTAGTCATAACCGTAAACTATGTTGACTCGGGATCGGGCCGGCATGCGAAAGCAAAGTATTCGAACTCCGGGGGGAGTATGGTCGCAAGGCTGAAACTTAAAGGAATTGACGGAAGGGCACCACCAGGTGTGGAATCTGCGGCTTAATTTGACTCAACACGGGGAAACTTACCCAGTCCGGACGCGATGAGGATTGACAGATTGATAGTTCTTTCTTGATTTTGTGGAAGCCGGTGCATGGCCGTTTTTAGTTGGTGGAGCGATTTGTCTGGTTAAGTCCGATAACGAACGAGACCTAAATTTATTAAATACTTCTTAGAGAGACACTGGCAAAAACAGGTCTGTGATGCCGCTAGATGTCTGGGGCTGCACGCGCGTTACACTGACGTGT-TCAACGAGTGATTGTACACACCGCCCGTCGCTTCTACCGATTGAATTACTCGATGAGGACTCGGGAGACCTGTTCGAATCTCGTAGTTTAGAGGAAGAAGAAGTCG-AACA-GGT------------------   [1104]
Saccharomyces                 TAGTCATATGCTTGTCTCAAAGATTAAGCCATGCATGTCTAAGTATAAGAAACTGCGAATGGCTCATTAAATCAGTTATCGGTATAACTGTGGTAATTCTAGAGCTAATACACTGCCCTATCAAATGGTAGGATAGTGGCCTTGGTTTCAACGGGTAACGGGGAATAAGGGTTCGATTCCGGAGAGGGAGCCTGAGAAACGGCTACCACATCCAAGGAAGGCAGCAGGCGCGCAAATTACCCAATCCTAATACAGGGAGGTAGTGACAATAAATAACGATACAGGCTTGTAATTGGAATGAGTACAATGTAAATACCTTAACAATTGGAGGGCAAGTCTGGTGCCAGCAGCCGCGGTAATTCCAGCTCCAATAGCGTATATTAAAGTTGTTGCAGTTAAAAAGCTCGTAGTTGATACTTTGAAAAAATTAGAGTGTTCAAAGCAGGCAGCATGGAATAATGAATGAAATAGGGACGGTCGGGGGCATCAGTATTCAATTGTCAGAGGTGAAATTCTTGGATTTATTGAAGACTAACTACTGCGAAAGCATTTGCCAAGGACGTTTTCATTAATCAAGAACGAAAGTTAGGGGATCGAAGATGATCAGATACCGTCGTAGTCTTAACCATAAACTATGCCGACTAGGGATCGGGTCGGCACGAGAAATCAAAGTCTTTGGGTTCTGGGGGGAGTATGGTCGCAAGGCTGAAACTTAAAGGAATTGACGGAAGGGCACCACCAGGAGTGGAGCCTGCGGCTTAATTTGACTCAACACGGGGAAACTCACCAGGTCCAGACACAATAAGGATTGACAGATTGAGAGCTCTTTCTTGATTTTGTGGGTGGTGGTGCATGGCCGTTCTTAGTTGGTGGAGTGATTTGTCTGCTTAATTGCGATAACGAACGAGACCTTAACCTACTAAATACTTCTTAGAGGGACTATGGCAATAACAGGTCTGTGATGCCCTTAGACGTTCTGGGCCGCACGCGCGCTACACTGACGGAG-CCAGCGAGTCTTTGTACACACCGCCCGTCGCTAGTACCGATTGAATGGCTTAGTGAGGCCTCAGGAAATCTGGTCAAACTTGGTCATTTAGAGGAACTAAAAGTCGTAACAAGGTTTCCGTAGGTGAACCTGC   [1139]
Sappinia                      TAGTCATATGCTTGTCTCAAAGATTAAGCCATGCATGTCTAAGTATAAGAAACTGCGAATGGCTCATTAAATCAGCAAT--GGATAACCGTGGTAATTCAAGAGCTAATACACTGACCCATCAAATGGTTGGATAGAGGCCATGTTGACGACGGGTAACGGAGAATTGGGGTTCGATTCCGGAGAGGGAGCCTGAGAAACGGCTCCCACTTCCAAGGAAGGCAGCAGGCGCGCAAATTGCCCAATCCTAATACAGGGAGGCAGTGACAAGAAATAACAATGCAGGAGAGCAATTGGAATGAGTACAATTTAAAACGCTTAACAATTGGAGGGCAAGTCTGGTGCCAGCAGCCGCGGTAATTCCAGCTCCAATAGCGTATGCTAAAATTGCTGTAGTTGAAAAGCTCGTAGTTGG------------------------AAAGCAGGCAGCATGGGATACCGGATGAGACAGGGACTGTCGGGGACATTGGTATTTAATTGTCAGAGGTGAAATTCTTGGATTAATTAAAGACCAACTTCAGCGAAGGCATTTGCCAAGGATGTTTTCATTAATCAAGAACGAAAGTTGGGGGATCGAAGATGATCAGATACCGTCGTAGTCCCAACCGTAAACGATGCCGACCAGGGATCGGGCCGGCACGGGAAACCAGAGTTTTTGGGTTCTGGGGGGAGTCTGGTCGCAAGGCTGAAACTTAAAGGAATTGACGGAAGGGCACCACCAGGAGTGGAGCCTGCGGCTTAATTTGACTCAACACGGGGAAACTCACCAGGTCCAGACTTGACGAGGATTGACAGATTGACAGCTCTTTCTTGATTTCAAGGGTGGTGGTGCATGGCCGTTCTTAGTTGGTGGAGCGATCTGTCTGGTTAATTCCGATAACGAACGAGACCTCGGCCTACTGAATACTTCTCAGAGGGACCACGGCAATAACAGGTCTGTGATGCCCTCAGATGTTCTGGGCCGCACGCGCGCTACACTGACGGAG-ACCAACGAGAATTGTACACACCGCCCGTCGCTCCTACCGATTGAATGGTCCGGTGAAGTCTTTGGAAAGTTGACTGAACCTTATCATTTAGAGGAAGGAGAAGTCGTAAC-----------------------   [1090]
Schizoplasmodiopsis           -----CTATGCTTGTCTC-AGGATTAAGCCATGTAAGTCTAAGTATGGAAAACTGCGGAAGGCTCATTAAATCAGTTATAAGGATAACTGTAGTAATTCTAGAGCTAATACGCTGCCCTATCAGACGGTAAGGTATTGGCCTTGGCGATAACGGGTGACGGGGAATTAGGGTTCGATTCCGGAGAGGGTGCCTGAGAAATGGCAACTACTTCCAAGGAAGGCAGCAGGCGCGCAAATTACCCAATACCAATACGGTGAGGTAGCGACAATAAATAACGATGTCGG-TGAC--TGACAATCGGAATGAGTTAA-TT--TTATCAATTGGAGGGCAAGTCTGGTGCCAGCAGCCGCGGTAATTCCAGCTCCAATAGCGTATATTAAAGTTGTTGCAGTTAAAAAGCTCGTAGT-TGTACTTTGAAGAAATTAGAGTGTTTAAAGCGGGTAGCATGGGATAACAAATGAAATGGAGATTGTTTGGGGTGTTCATATTCCAGGGGGAGAGGTGAAATTCTTGGATCCTTGGAAGATGTACTTATGCGAAAGCATTCACCAGGGATGTTTTCATCAATCAAGAACGAAAGTTAGGGGATCGAAGACGATCAGATACCGTCGTAGTCTTAACCGTAAACAATACCGACCAGAGATTGAGTCAGCACGAGAAATCACAGTCTTTGGGTTCCGGGGGGAGTATGGTCGCAAGGCTGAAACTTAAAGGAATTGACGGAAGGGCACCACCAGGAGTGGAGCCTGCGGCTTAATTTGACTCAACACGGGAAAACTTACCAAGTCCGGACATAGCTAGGATTGACAGATTAAGAGCTCTTTCTTGATTCTATGGGTGGTGGTGCATGGCCGTTCTTAGTTGGTGGAGTGATTTGTCTGGTTAATTCCGATAACGAACGAGACATCAGCG-GCTAACTACTTCTTATCCGGACTGCTGCAATAACAGGTCTGTGATGCCCTTAGATGTCTTGGGCTGCACGCGCGTTACAATGACCATG-TCAACGGGTTATTGTACACACCGCCCGTCGCTCCTACCGATTGAACGATCCGGTGAAATTTTAAGAAATTTAATTGAACCCATACCGTTTGAGGAAGGAGAAGTCGTAACAA-GTT-CCG-------------   [1110]
Schizoplasmodium              TAATCATATGCTTGTCTTAAAGATTAAGCCATGCACGTCTAAGTATAAGAAACTGCGAATGGCTCATTAAATCAGTAATGCGGATAACCGTAGTAATTCTAGAGCTAATACACTGCCCTATCAAATGGTAGTGTAGTGGACTTGGTTGTAACGGGTGACGGAGAATTAGGGTTCGGTTCCGGAGAGGGCGCCTGAGAGATGGCGACCACTTCTAAGGAAGGCAGCAGGCGCGCAAATTACCCAATGGCAATACGCCGAGGTAGTGACAATAAATAACAATACAGGCTTGTAATTGGAATGAGTACAATTTAAATCCCTTAACAATTGGAGGGCAAGTCTGGTGCCAGCAGCCGCGGTAATTCCAGCTCCAATAGCGTATATTAAAGTTGTTGCAGTTAAAAAGCTCGTAGTCGGTACTTTGAAAAAATTAGAGTGTTTAAAGCAGGCAGCATGGGATAAGAAATGAAATAGAGATAGTTGGGGGTATTCATATTTAATTGTCAGAGGTGAAATTCTTGGATTTATGAAAGATGAACTTCTGCGAAAGCATTTATCAAGGATGTTTTCATTGATCAAGAACGAAAGTTAGGGGATCGAAGACGATCAGATACCGTCGTAGTCTTAACTATAAACTTTGCCGACCAGGGATCGGGCCAGCACGAGAAATCAAAGTCTTTGGGTTCCGGGGGGAGTATGGTCGCAAGGCTGAAACTTAAAGGAATTGACGGAAGGGCACCACCAGGAGTGGAGCCTGCGGCTTAATTTGACTCAACACGGGGAAACTCACCGGGTCCAGACATAGTAAGGATTGACAGATTGAGAGCTCTTTCTTGATTCTATGGGTGGTGGTGCATGGCCGTTCTTAGTTGGTGGAGTGATTTGTCTGGTTAATTCCGTTAACGAACGAGACCTCAGCCTGCTAAATACTTCTTAGAGGGACTATGGCAATAACAGGTCTGTGATGCCCTTAGATGTCTCGGGCTGCACGCGCGCTACACTGACGAAT-TCAACGAGTGATTGTACACACCGCCCGTCGCTCCTACCGATTGAATGATCCGGTGAAATCTCCGGAAAGTTGCTTAAACCTTATCATTTAGAGGAAGGAGAAGTCGTAACAAGGTTTCCGTAGGTGAACCTGC   [1139]
Soliformovum                  TAGTCATATGCTTGTCTCAAAGATTAAGCCATGCATGTTTAAGTTTAAGAAACCGCGGACGGCTCATTATATCAGTAATAAGGATAACTGCGGAAAATCTGGAGCTAATACGCTGACCCATCAATTGGTAGTGTAGTGGACTAGGTGATAACGGGTAACGGGGAATTAGGGTTTGATTCCGGAGAGGGCGCCTGAGAGACGGCACCTACTTCTAAGGAAGGCAGCAGGCGCGCAAATTACCCAATTCTAGTAAAGAGAGGTAGTGACAAGGAATAACAATGTAGTGTTATAATTGGAATGAGTTGGGAGTAAAATCCCCATCAATTGGAGGACAAGTCTGGTGCCAGCACCCGCGGTAATTCCAGCTCCAAGAGCATATATTAAAGTTGCTGCAGTTAAAACGCCCGTAGCCTTTACTGTGAA------------------------AGCATGGCATGATAAATGAAATGGGAAGGAACGGGGAGGTCCTTATTTTGAGAGAAGAGGTGAAATTCTATGATTCTTGAAAGAAGAACAACAGCGAAAGCAGTCCTCCAGAACCTATCCATCGGTCAAGGACGAAAGTTTGGGGATCGAAGACGATCAGATACCGTCGTAGTCCAAACTATAAACGATGTCATCTAACGATTTTGAGAGTATAAGAAATTAAAGCGCATGGACTCTGGGGGGAGTATGGTCGCAAGGCTGAAACTTAAAAGAATTGACGGAAGATCACCACCAGGAGTGGAACCTGCGGCTTAATTTGACTCAACACGGGAAAGCTCACCAGGTCCGGACACTTGGATGATTGACAGATTGACAGCTCTTTCTTGATTAGGTGGGTGGTGGTGCATGGCCGTTCTTAGTTGGTGGAGTGATTTGTCTGGTTTATTCCGATAACGAACGAGATCTTAGTTTATTAAATACTTCTTAGAAAGACTACGGCAATAACAGGTCTGTGATGCCCTTAGATGTTCTGGGCTGCACGCGCGTTACACTGATAGTA-CAATCGAGCAATTGTACACACCGCCCGTCGCTCCTACCGATTGAGTCCTCCGGTGAAATCTTCGGAAAAGTTGAGGAACCACAGGAGATAGAGGAAGGAGAAGTCGTAACAAGGTATTCGTTA----------   [1105]
Stemonitis                    ---T-GTATGCTTTTCCTAAAGATTAAGCCATGCATGCCTAAGACTATGAATCTGCGAACGGCTCCGCAAACCAGTTGTAAGGATAACCGTGGTAATTCTGAGGCTAATACACTGACCTATCAAACGGCAGCGTAAGGGACATGGTAACAACGGGT-ACAGAGGATTAAGGTTCNATTCTGGAGAATGGGCCTGAAAAATTGCTCATACTTCTAAGGAAAGCAACAAGCGCGCAACGTTCCCCTTGGGCAAAACTCCAAGGCGTTATGGGAAATATGAATGCTTGTGGGCAATTCAAATGGGTTTGTCGTAAACAGGCTAACAATTAGAGGACAAGTCTGGTGCCAGCACCCGCGGTAATTCCAGCTCTAATAGCATACGTTAAAGTTGTTGCGGTTAAAACGCTCGTAGTCGGGGAGTGATCAAAG-CAAACCGCC----GCGGTTAGCATGGCATAAGGATTCCGAAAGGGGTGTTCGGGGGCAGCCGAATTGCCGGGCTAGTGGTGAAATACGTTGACCCTGGCAAGTCGACCGAAAGCGAAAGCAGCTGTCAAGGGCACACCCGTTGATCAAGAGCGAAAGTTAAGGGTTCGAAGACGATCAGATACCGTCGTAGTCTTAACTATAAATGATACTGGCCAGGGATAGGGCCGGACGGA--AACCAAAGCCTATGAGTTCTGGGGGGAGTATGGTCGCAAGGCTGAAACTTAAAGGAATTGACGGAAGGGCAC-ACAAAGAGTGGAACCTGCGGCTTAATTTGACTCAACACGGGAAAACTCACCGGGTCCAGATACATGGATGAAAGACAAGCTGATAGACTTTTCTCAATTATGTAAGTGGTGGTGCATGGCCGTTCTTAGTTCGTGGAGTGGTTTGTCTGGTCTATTCCGATAACGAGCGAGACCCCAACGGTCTAAATACTTCTTAGACGGATCGGGTTAATAACAGGTCAGTCATGCCCTTAGATGTTCCGGGCCGCACGCGCGTTACAATGGGGGGC-AAAACGAGTGTTTGTACACACCGCCCGTCGCTGCTACCGATTGGGTTTCGCGGTTACGTATTCGGA-------------------------------------------------------------------   [1059]
Stenamoeba                    --------------------------A-CC--GC--------------GAAACTGCGAATGGCTCATTAAATCAGTTATACGGATAACCGTAGTAAATCTAGAGCTAATACGCTGCCCTATCAAATGGTAAGATAGAGGCTTTGGTGATAACGGGTAACGGAGAATTAGGGTTCGATTCCGGAGAGGGAGCCTGAGAAACGGCTACCACTTCTAAGGAAGGCAGCAGGCGCGCAAATTACCCAATCCCGACACGGGGAGGTAGTGACAATAAATACCGATACAGGCTTGTAATTGGAATGAGAACAATTCAAACCCCTTAACAATTGGAGGGCAAGTCTGGTGCCAGCAGCCGCGGTAATTCCAGCTCCAATAGCGTATATTAAAGTTGTTGCAGTTAAAAAGCTCGTAGTTGATACCTTGAATAAATTAGAGTGTTCAAAGCAGGCAGCATGGGATAGAAAATGAAATAGGGACGGTCGGGGGCATTAGTATTTAATTGTCAGAGGTGAAATTCTCGGATTTAGGAAAGACTGACTTCAGCGAAAGCATTTGCCAAGGACGTTTTCATTAATCAAGAACGAAAGTTAGGGGATCGAAGACGATCAGATACCGTCGTAGTCTTAACCATAAACGATGCCGACCAGGGATCGGGCCGGCACGGGAAACCAAAGTCTTTGGGTTCCGGGGGGAGTATGGTCGCAAGGCTGAAACTTAAAGGAATTGACGGAAGGGCACCACCAGGAGTGGAGCCTGCGGCTTAATTTGACTCAACACGGGGAAACTTACCAGGTCCGGACATAGGAAGGATTGACAGATCGATAGCTCTTTCTTGATTCTATGGGTGGTGGTGCATGGCCGTTCTTAGTTGGTGGAGCGATTTGTCTGGTTAATTCCGTTAACGAACGAGACCTCGGCCTGCTAAATACTTCTTAGAGGGACTATGGCAATAACAGGTCTGTGATGCCCTTAGATGTTATGGGCCGCACGCGCGCTACACTGACAAGC-TCAACGAGCGGTTGTACACACCGCCCGTCGCTCCTACCGATTGAACGGTCCGGTGAAGTCTTCGGAAAGTCGACTAAACCTTATCGTTTAGAGGAA-------------------------------------   [1059]
Suberites                     TAGTCATATGCTTGTCTCAAAGDCTAAGCCATGCATGTCTAAGTATAAGAAACTGCGAATGGCTCATTAAATCAGTTATACGGATAACCGTAGTAATTCTAGAGCTAATACACTGCCCTATCAAATGGTACGGTAGTGGCCTTGGTTGCAACGGGTGACGGAGAATTAGGGTTCGATTCCGGAGAGGGAGCCTGAGAAACGGCTACCACATCCAAGGAAGGCAGCAGGCGCGCAAATTACCCAATCCCGACTCGGGGAGGTAGTGACAATAAATAACAATGCCGGCTGGCAATTGGAATGAGTACAATCTAAACACCTTAACAATTGGAGGGCAAGTCTGGTGCCAGCAGCCGCGGTAATTCCAGCTCCAATAGCGTATATTAAAGTTGTTGCAGTTAAAAAGCTCGTAGTTGGTACTTTGAAAAAATTAGAGTGTTCAAGGCAGGCAGCATGGAATAGAAAATGAAAGAGGGACAGTTGGGGGCATTCGTATTTAATTGTCAGAGGTGAAATTCTTGGATTTATGAAAGACGAACTAGTGCGAAAGCATTTGCCAAGGATGTTTTCATTAATCAAGAACGAAAGTTAGGGGTTCGAAGACGATCAGATACCGTCGTAGTCCTAACCATAAACTATGCCGACTAGGGATCGGTTCGGCATGAGAAATCAAAGTCTTTGGGTTCCGGGGGGAGTATGGTCGCAAGGCTGAAACTTAAAGGHATTGACGGAAGGGCACCACCAGGAGTGGMGCCTGC-GCTTAATTTGACTCAACACGGGGAAACTCACCAGGTCCAGACATAGTAAGGATTGACAGATTGAGAGCTCTTTCTTGATTCTATGGGTGGTGGTGCATGGCCGTTCTTAGTTGGTGGAGTGATTTGTCTGGTTAATTCCGATAACGAACGAGACCTTAACCTGCTAACTACTTCTTAGAGGGACAACGGCAATAACAGGTCTGTGATGCCCTTAGATGTTCTGGGCCGCACGCGCGCTACACTGACGAAG-TCAGCGAGCGATTGTACACACCGCCCGTCGCTACTACCGATTGAATGGTTTAGTGAGATCTTTGGAAAGCTGCTCAAACTGTATCATTTAGAGGAAGTAAAAGTCGTAACAAGGTTTCCGTAG-TGAACCTGC   [1137]
Symphytocarpus                TAGT-GTATGCTTTTCCCAAAGACTAAGCCATGCATGTCCGACTAAGAGAATCTGCGAACGGCTCCGCAAACCAGTTGTACGGATAACCGTGGTAATTCTGAGGCTAATACACTGACCTATCAAACGGCAGCATAAGGGAC-TGGTGACAACGGGT-ACAGAGGATTAGGGTTCGATCCTGGAGAGTGGGCCTGAGAGATTGCTCATACTTCTAAGGAAGGCAGCAGGCGCGCAACGTTCCCCATGGGCAAT-CTCGAGGGCGTTAGGGGAAATATGAATGCCTGTGGGCAATTCAAATGGGTTTGTCGTAAACAGGCTAACAATTAGAGGACAAGTCTGGTGCCAGCACCCGCGGTAATTCCAGCTCTAATAGCATACGTTAAAGTTGTTGCGGTTAAAACGCTCGTAGTCGGTACCATGATTAAACCGGCGTGATCAAAGCAGGAAGCATGGCATATCAAGCCAGAAAGGGGTGTTCGGGGGCAGCCGAATTGCCGGGCGAGTGGTGAAATACGTTGACCCTGGCAAGTCGACCAAAAGCGAAAGCAGCTGTCAAGGGCACGCCCGTTGATCAAGAGCGAAAGTTAAGGGTTCGAAGACGATCAGATACCGTCGTAGTCTTAACTATAAATGATACTGGCCAGGGATAGGGCCCGCAAGGGAAACCAAAGCCTATGAGTTCTGGGGGGAGTATGGTCGCAAGGCTGAAACTTAAAGGAATTGACGGAAAGGCAC-ACAAAGAGTGGAACCTGCGGCTTAATTTGACTCAACACGGGAAAACTCACCGGGTCCAGATACATGCATGAAAGACAAGCTGATAGACTTTTCTCAATTATGTAAGTGGTGGTGCATGGCCGTTCTTAGTTCGTGGAGTGGTTCGTCTGGTCTATTCCGATAACGAGCGAGACCCCAACGGTCTAAATACTTCTTAGACGGATCGGGTTAATAACAGGTCAGTCATGCCCTTAGATGTTCCGGGCCGCACGCGCGTTACAATGGGAGGC-ATAAAGAGTTATTGTACACACCGCCCGTCGCTGCTACCGATTGGGCATCGCGGTTACGCGTTCGGAAAGTTCTAAGTACCGCACGGCCTAGAGGAAGCAGAAGTCGTAACAAGGTAATCGTAGGTGAACCTGC   [1134]
Thecamoeba                    TAGTCATATGCTTGGTTCAAAGATTAAGCCATGCATGTCTAAGTTTAAGAAACTGCACATGGCTCATTAAATCGGTGGTGGGGATATCTGTGGGAATTCTAGAGCTAATACACCGACTCATCAGTTGGTAATCCATGGGTTTAGGCGTCGACGGGTGACGGAGGATTGGGGTTTGATCCCGGAGAGGGAGCCTGAGAGATGGCTACCACTTCTAAGGAAGGCAGCAGGCGCGCAAATTACCCAATGCCAAAACGGTGAGGTAGTGACGATCAATAACGACGC-GGGGGTCGATCGGAATGAGCTCGCCTTAGAT-GCTCAACGATCGGAGGAAAAGTCTGGTGCCAGCACCCGCGGTAATTCCAGCTCCGATAGCATATATTAAAGTTGCTGCAGTTAAAAAGCTCGTAGTTGG------------------------AAAGCAGGTAGCGTGGGATGGTGAACGAGATGGGGGTGGTCGGTGGCGTCGGTATTTGCCCGTCAGAGGTGAAATTCTTGGACCGGGCAAAGACCATCATCAGCGAAAGCACTCGCCAAGTACACCTCCCTCAATCAAGAACGAAAGTCGGGGGATCGAAGATGATCAGATACCGTCGTAGTCCCGACCGCAAACGATGCCAACCAGGGATCAGGCCGG----GGAA----GAGTCTTTGGGTTCCGGGGGGAGTATGGTCGCAAGGCTGAAACTTAAAGGAATTGACGGAAGGGCACCACCAGGCGTGGGGTTTGCGGCTTAATTCGACTCAACACGGGAAACCTTACCAGGTCCGGACTCCGTAAGGATTGACAGACTAAGGGACCTTTCTTGATCCTGAGGGTGGTGGTGCATGGCCGTTCTTGGTTGGTGGAGCGATCCGTCAGGTCAATTCCGTTAACGAACGAGACCTCGACCCCCCAAATACTTCTTAGAGGGACGGCGGCAATAACAGGTCTGTGATGCCCTTAGATGTTCTGGACCGCACGCGCACCACACTG--------------GTGGTTGTACACACCGCCCGTCGCTCCTACCGATCGAACGGCCAGGCAAAGTCCTCGGAAAGTTGACTGCACCTCGTCATTTAGAGGAAGGAGAAGTCGTAACAAGGTATCTGTAGGTGAACCTGC   [1092]
Trichia                       ------TATGCTTGTCCCGAAGCTTAAGCCATGCATGTCTCCGAGTAAGAATCTGCGAACGGCTCCGTATATCTGTTGTAAGGCATACCACGGTAATTCTGTGGCTAATACGCAGACCTATCAAATGGCCAGGGA-TAGCCTCGGTTATTACGGGT-ACAGAGGATCAGGGTTCGGTCCTGGAGAGGTAGCCTGAGAGATCGCTACTACTTCTAAGGAAGGCAGCAGGCGCGCAACGTTCCCAATGGGGATACCCTGAGGACGTGAAGGGACATACCAATGCCCGCGGGCAATTGGAATGGGGGACACCCAAACCCCACAACAATTGGAGGACAAGTCTGGTGCCAGCACCCGCGGTAATTCCAGCTCCAATAGCATCTAATTAAGTTGTTGCAGTTAAAACGCTCGTAGTTCATACCTTGAACAAACGTGAGCGCTCCAAGCAGGCAGCAAAGAATAACGAATGATATAGGGGGGATCGGGGCGAGCCACATGGCGGGGGTAGGGGTGAAATCCGTTGATCCTCGCCAGGTGAACTAGAGCGAAAGCAGCTCGCAAGTACCCATCCTTTGATCAAGAACGAAAGTCTGGGGATCGAAGATGATCAGATACCATCGTAGTCCAGACCCTAAATCATGCCGGCCATGGATGGGCCCCGCATGGGAAACCAAAGCGTCTGGGCTCCGGGGGGAGTATGGTCGCAAGACTGAAACTTAAAGGAATTGACGGAAGAGCAC-ACAAGGAGTGGAGCCTGCGGCTTAATTTGACTCAACACGGGGAAACTCACTAGGGCAGGAGGGGGGTAAGATGGACAGCCGATCAGGGCTTTCCTGATTCCTCCAGTGGTGGTGCATGGTCGTTCTTAGTTCGTGGAACTGATTTGTCTGGTTATTCCGCTAACGAGCGAGAACCCGCCCCTCGAGGT--GTCC-GGAGGGACCGGGTCAATAACAGGTCAGTGATGCCCTTAGATGCTCTAGGCTGCACGCGCGCTACAATGGGGCAA-GTACCGGGCTCTTGTACACACCGCCCGTCGCTCCTACCGATTGGGCTGCGAGGTGAGTTGCCGGGAAACGAAGGCGAACCCTGCGGCCTAGAGGAAGGAGAAGTCGTAACAAGGTATCCGTAGGTGAACCTGC   [1127]
Trichoplax                    TAGTCATATGCTTGTCTCAAAGATTAAGCCATGCATGTCTAAGTATAAGAAACTGCGAATGGCTCATTAAATCAGTTATACGGATAACCGTGGTAATTCTAGAGCTAATACACTGCCCTATCAAATGGTAAGGTATTGGCTTTGGTTACAACGGGTAACGGAGAATTAGGGTTCGATTCCGGAGAGGGAGCCTGAGAAACGGCTACCACATCCAAGGAAGGCAGCAGGCGCGCAAATTACCCAATCCCGACACGGGGAGGTAGTGACAAGAAATAACGATACGGGTTCGTAATCGGAATGAGAACAATTTAAATCCTTTATCCATTGGAGGGCAAGTCTGGTGCCAGCAGCCGCGGTAATTCCAGCTCCAATAGCGTATATTAAAGTTGTTGCAGTTAAAAAGCTCGTAGTTGGTACTGTGAAAAAATTAGAGTGTTCAAAGCAGGCAGCATGGAATAGAAAATGAAATAGGGACAGTTGGGGGCATTCGTACTTCATTGTCAGAGGTGAAATTCTTGGATTTATGAAAGACGAACAACTGCGAAAGCATTTGCCAAGAATGTTTTCATTAATCAAGAACGAAAGTTAGAGGTTCGAAGACGATCAGATACCGTTGTAGTTCTAACCATAAACGATGCCGTCTAGGGATCAGTTTGGCATGGGAAACCAAAGATTTTGGGTTCCGGGGGAAGTATGGTTGCAAAGCTGAAACTTAAAGGAATTGACGGAAGGGCACCACCAGGAGTGGAGCCTGCGGCTTAATTTGACTCAACACGGGAAAACTCACCAGGTCCAGACATAGTAAGGATTGACAGATTGAGAGCTCTTTCTTGATTCTATGGGTGGTGGTGCATGGCCGTTCTTAGTTGGTGGAGTGATTTGTCTGGTTAATTCCGTTAACGAACGAGACCCTACCCTGCTAAATACTTCTTAGAGGGACAATGGCCATAACAGGTCTGTGATGCCCTTAGATGTTCTGGGCCGCACGCGCGCTACACTGATGAAG-GCAGAGAGTGATTGTACACACCGCCCGTCGCTACTACCGATTGGATGGTTTAGTGAGGTCTTCGGAAAGTTGATCAAACTTGATCATCTAGAGGAAGTAAAAGTCGTAACAAGGTTTCCGTAGGTGAACCTGC   [1139]
Ustilago                      TAGTCATATGCTTGTCTCAAAGATTAAGCCATGCATGTCTAAGTATACGAAACTGCGAATGGCTCATTAAATCAGTTATAGGGATAACTGTGGTAATTCTAGAGCTAATACACTGCCCTATCAAATGGTAGGATAGAGGCCTTGGTTGCAACGGGTAACGGGGAATAAGGGTTCGATTCCGGAGAGGGAGCCTGAGAAACGGCTACCACATCCAAGGAAGGCAGCAGGCGCGCAAATTACCCAATCCCGACACGGGGAGGTAGTGACAATAAATAACAATGCAGGCTTGTAATTGGAATGAGTACAATTTAAATCCCTTAACGATTGGAGGGCAAGTCTGGTGCCAGCAGCCGCGGTAATTCCAGCTCCAATAGCGTATATTAAAGTTGTTGCAGTTAAAAAGCTCGTAGTTGATACTTTGAAAAAATTAGAGTGTTCAAAGCAGGCAGCATGGAATAACAAATGAAAAAGGGACAGCCGGGGGCATTAGTATTTGCACGCTAGAGGTGAAATTCTTGGATTGTGCAAAGACTTCCTACTGCGAAAGCATTTGCCAAGAATGTTTTCATTAATCAAGAACGAAGGTTAGGGTATCGAAAACGATTAGATACCGTTGTAGTCTTAACAGTAAACTATGCCGACTCCGAATCGGTTCGGCGCGAGAAATCAAAGTTTTTGGGTTCTGGGGGGAGTATGGTCGCAAGGCTGAAACTTAAAGAAATTGACGGAAGGGCACCACCAGGAGTGGAGCCTGCGGCTTAATTTGACTCAACACGGGAAAACTCACCGGGTCCGGACATAGTAAGGATTGACAGATTGATGGCGCTTTCATGATTCTATGGGTGGTGGTGCATGGCCGTTCTTAGTTGGTGGAGTGATTTGTCTGGTTAATTCCGATAACGAACGAGACCTTGACCTGCTAAATACTTCTTAGAGGGACAATGGCAATAACAGGTCTGTGATGCCCTTAGATGTTCCGGGCTGCACGCGCGCTACACTGACAGAG-ACAACGAGTGGTTGTACACACCGCCCGTCGCTACTACCGATTGAATGGCTTAGTGAGGACTTGGGA-------------------------------------------------------------------   [1072]
Vannella                      TAGTCATATGCTTGTCTCAAAGATTAAGCCATGCAAGTCTAAGTATAAGAAACTGCGAACGGCTCATTAAATCAGTTATACGGATAACTGTAGTAAC-CTAGAGCTAATACACTGCCCTATCAAATGTTAGTATATTGGACTTGGTGTTTACGGGTGACGGGGAATTGGGGTTCGATTCCGGAGAAGGAGCATGAGAAACGGCTACTACTTCTAAGGAAAGCAGCAGGCGCGCAAATTATTCAATGGAAACAATCCGAAATAGTGACAAAAAATAACAATGCGTTTTGACAATTGGAATGAGTACAATTTAAAACCCTTAACAATTAGAGGGCAAGTCTGGTGCCAGCAGCCGCGGTAATTCCAGCTCTAATAGCGTATATTAATGTTGTTGCAGTTAAAAAGCTCGTAGTTGATACTTTGAGAAAATTAGAGTGTTTAAGGCAGCCAGCATGGGATATAAAATGAAATAGGGACAGTTGGGGGTATTTATATTGGATGGTTAGCGGTGAAATGCATGGATCCATTCAAGATAAACTAAAGCGAAAGCATTTACCAAGGATGTTTTCATTAATCAAGAACGAAAGTTAAGGGATCGAAGATGATCAGATACCGTCGTAGTCTTAACTATAAACTATGCCGACCAGGGATATGATGTGGATGAGAAATCAAAGTCTTTGGGTTCTGGGGGGAGTATGGTCGCAAGGCTGAAACTTAAAGGAATTGACGGAGGGGCACCACCAGGAGTGGAGCGTGCGGCTTAATTTGACTCAACACGGGAAAACTTACCAGGTCCAGACATCAGAAGGATTGACAGATTGATAGCTCTTTCATGATTTGATGGGTGGTGGTGCATGGCCGTTCTTAGTTGGTGGAGTGATTTGTCTGGTTAATTCCGATAACGAACGAGACCTTTACCTACTAAATACTTCTTAGAGGGACTATGGCGATAACAGGTCTGTGATGCCCTTAGATGTTCTGGGCTGCACGCGCGCTACAATGATAGGC-TCAACGAGTGGTTGTACACACCGCCCGTCGCTGCTACCGATTGGATGGTCCGGTGAAATCCTCGGAAAGTTGATTAAACCTTATCATCTAGAG----------------------------------------   [1098]
Vexillifera                   TAGTCATATGCTTGTCTTAAAGATTAAGCCATGCATGTCTAAGTATAAGAAACTGCGAATGGCTCATTAAATCAGTTATACGGATAACCGTGGTAAATCTAGAGCTAATACACTGCCCTATCAAATGGTAGTATAGAGGACTTGGTGTTAACGGGTAACGGAGGATCAGGGTTTGATTCCGGAGAAGGAGCCTGAGAAACGGCTACTACTTCCAAGGAAGGCAGCAGGCGCGCAAATTACCCAATCCCGACACGGGGAGGTAGTGACAAAAAATAACAATACCGGCTGGTAATTGGAATGAGTACAATCTAAACCCCTTATCAATTGGAGGGCAAGTCTGGTGCCAGCAGCCGCGGTAATTCCAGCTCCAATAGCATATATTAAAGTTGTTGCAGTTAAAAAGCTCGTAGTTGGTACTTTGAGTAAATTAGAGTGTTCAAAGCAGGCAGCATGGGATAAATAATGAAAAAGGGATAGTTGGGGGCATTAGTATTTAATTGTCAGAGGTGAAATTCTTGGATTTATGAAAGACTAACTTCTGCGAAAGCATTTGTCAAGGATGTTTTCATTAATCAAGAACGAAAGTTAGGGGATCGAAGACGATCAGATACCGTCGTAGTCTTAACCATAAACTATGCCGACCAGGGATTGGGCCAGCACGAGAAATCAAAGTCTTTGGGTTCTGGGGGGAGTATGGTCGCAAGGCTGAAACTTAAAGGAATTGACGGAAGGGCACCACCAGGAGTGGAGCCTGCGGCTTAATTTGACTCAACACGGGAAAACTTACCAGGTCCAGACACAGTTAGGATTGACAGATTGAGAGCTCTTTCTTGATTCTGTGGGTGGTGGTGCATGGCCGTTCTTAGTTGGTGGAGTGATTTGTCTGGTTAATTCCGATAACGAACGAGACCTCAGCCTGCTAATTACTTCTTAGAGGGACACTGGCAATAACAGGTCTGTGATGCCCTTAGATGTTCTGGGCTGCACGCGCGCTACACTGATGCAA-TCAACAAGTGATTGTACACACCGCCCGTCGCTCCTACCGA-TGAATGGTCCGGTGAGCATTTAGGAAATTTGTGCAAACCTTGTCATTTAGAGGAAGGAGAAGTCGTAACAAGGTTTCCGTAGGTGAACCTGC   [1138]
;
END;
